# Supplementary material for: catena-Poly[[[diaqua­lanthanum(III)]-tetra­kis[μ-N-(4-acetamido­phenyl­sulfon­yl)­glycinato]-[diaqua­lanthanum(III)]-bis­[μ-N-(4-acetamido­phenyl­sulfon­yl)­glycinato]] 4,4′-bipyridine disolvate tetra­deca­hydrate]
Source: Acta Crystallogr Sect E Struct Rep Online. 2008 Oct 4;64(Pt 11):m1364–5. doi: 10.1107/S1600536808031450 (PMC2959705; doi:10.1107/S1600536808031450)
Supplement: Supplementary file 1 [file e-64-m1364-sup1.cif]

##############################################################################
###                                                                        ###
###        Electronic paper (Acta Crystallographica Section E)             ###
###                                                                        ###
##############################################################################
#                                                                            #
# This CIF contains the data in a paper accepted for publication in Acta     #
# Crystallographica Section E. It conforms to the requirements of Notes      #
# for Authors for Section E, and has been peer reviewed under the auspices   #
# of the IUCr Commission on Journals.                                        #
#                                                                            #
# Full details of the Crystallographic Information File format               #
# are given in the paper "The Crystallographic Information File (CIF):       #
# a New Standard Archive File for Crystallography" by S. R. Hall, F. H.      #
# Allen and I. D. Brown [Acta Cryst. (1991), A47, 655-685].                  #
#                                                                            #
# The current version of the core CIF dictionary is obtainable from          #
# ftp://ftp.iucr.org/pub/cif_core.dic. The current version number is 2.4.    #
#                                                                            #
# Software is freely available for graphical display of the structure(s) in  #
# this CIF.  For information consult the CIF home page http://www.iucr.org/  #
# cif/home.html                                                              #
#                                                                            #
# This file may be used for bona fide research purposes within the           #
# scientific community so long as proper attribution is given to the journal # 
# article from which it was obtained.                                        #
#                                                                            #
##############################################################################
                                             
data_global
_audit_creation_method     'form.cif (version 2.0)'
_journal_data_validation_number     ?
_journal_date_recd_electronic     2008-09-17
_journal_date_accepted     2008-09-29
_journal_name_full     'Acta Crystallographica, Section E'
_journal_year     2008
_journal_volume     64
_journal_issue     11
_journal_page_first     m1364
_journal_page_last     m1365
_journal_paper_category     QM
_journal_coeditor_code     SI2111
_publ_contact_author_name     'Jian-Ge Wang'
_publ_contact_author_address
;
College of Chemistry and Chemical Engineering
Luoyang Normal University
Luoyang 471022
P. R. China
;
_publ_contact_author_email     'jh_q128105@126.com'
_publ_contact_author_fax     '086 379 65524308'
_publ_contact_author_phone     '086 379 65524308'
_publ_section_title
;\
<i>catena</i>-Poly[[[diaqualanthanum(III)]-tetrakis[\m-<i>N</i>-(4-\
acetamidophenylsulfonyl)glycinato]-[diaqualanthanum(III)]-bis[\m-<i>N</i>-\
(4-acetamidophenylsulfonyl)glycinato]] 4,4'-bipyridine disolvate
tetradecahydrate]
;
loop_
    _publ_author_name
    _publ_author_address
    'Jian-Ge Wang'
;
College of Chemistry and Chemical Engineering
Luoyang Normal University
Luoyang 471022
People's Republic of China
;
    'Jian-Hua Qin'
;
College of Chemistry and Chemical Engineering
Luoyang Normal University
Luoyang 471022
People's Republic of China
;
data_I
_audit_creation_method     SHELXL-97
_chemical_name_systematic
;
<i>catena</i>-Poly[[[diaqualanthanum(III)]-tetrakis[\m-<i>N</i>-(4-
acetamidophenylsulfonyl)glycinato]-[diaqualanthanum(III)]-bis[\m-<i>N</i>-
(4-acetamidophenylsulfonyl)glycinato]] 4,4'-bipyridine disolvate
tetradecahydrate]
;
_chemical_name_common     ?
_chemical_formula_moiety     'C60 H74 La2 N12 O34 S6, 2(C10 H8 N2), 14(H2 O)'
_chemical_formula_sum     'C80 H118 La2 N16 O48 S6'
_chemical_formula_iupac
                         '[La2  (C10 H11 N2 O5 S)6 (H2 O)4], 2C10 H8 N2, 14H2 O'
_chemical_formula_weight     2542.08
_chemical_melting_point     ?
_symmetry_cell_setting     Triclinic
_symmetry_space_group_name_H-M     'P -1'
loop_
    _symmetry_equiv_pos_as_xyz
    'x, y, z'
    '-x, -y, -z'
_cell_length_a     9.6379(8)
_cell_length_b     16.9589(13)
_cell_length_c     17.6005(14)
_cell_angle_alpha     99.9710(10)
_cell_angle_beta     105.7580(10)
_cell_angle_gamma     93.6920(10)
_cell_volume     2707.9(4)
_cell_formula_units_Z     1
_cell_measurement_reflns_used     6389
_cell_measurement_theta_min     2.45
_cell_measurement_theta_max     26.55
_cell_measurement_temperature     291(2)
_exptl_crystal_description     block
_exptl_crystal_colour     colorless
_exptl_crystal_size_max     0.25
_exptl_crystal_size_mid     0.13
_exptl_crystal_size_min     0.08
_exptl_crystal_density_diffrn     1.559
_exptl_crystal_density_meas     ?
_exptl_crystal_density_method     'not measured'
_exptl_crystal_F_000     1304
_exptl_absorpt_coefficient_mu     0.992
_exptl_absorpt_correction_type     multi-scan
_exptl_absorpt_process_details     '(SADABS; Bruker, 1997)'
_exptl_absorpt_correction_T_min     0.7903
_exptl_absorpt_correction_T_max     0.9249
_exptl_special_details
;
;
_diffrn_ambient_temperature     291(2)
_diffrn_radiation_type     MoK\a
_diffrn_radiation_wavelength     0.71073
_diffrn_radiation_source     'fine-focus sealed tube'
_diffrn_radiation_monochromator     graphite
_diffrn_measurement_device_type     'Bruker SMART CCD area-detector'
_diffrn_measurement_method     '\f and \w'
_diffrn_detector_area_resol_mean     ?
_diffrn_reflns_number     20875
_diffrn_reflns_av_R_equivalents     0.0281
_diffrn_reflns_av_sigmaI/netI     0.0441
_diffrn_reflns_theta_min     2.40
_diffrn_reflns_theta_max     25.50
_diffrn_reflns_theta_full     25.50
_diffrn_measured_fraction_theta_max     0.993
_diffrn_measured_fraction_theta_full     0.993
_diffrn_reflns_limit_h_min     -11
_diffrn_reflns_limit_h_max     11
_diffrn_reflns_limit_k_min     -20
_diffrn_reflns_limit_k_max     20
_diffrn_reflns_limit_l_min     -21
_diffrn_reflns_limit_l_max     21
_diffrn_standards_number     0
_diffrn_standards_interval_count     ?
_diffrn_standards_interval_time     ?
_diffrn_standards_decay_%     ?
_refine_special_details
;
Refinement of <i>F</i>^2^ against ALL reflections. The weighted <i>R</i>-factor
<i>wR</i> and
goodness of fit <i>S</i> are based on <i>F</i>^2^, conventional
<i>R</i>-factors <i>R</i> are based
on <i>F</i>, with <i>F</i> set to zero for negative <i>F</i>^2^. The threshold
expression of
<i>F</i>^2^ > \s(<i>F</i>^2^) is used only for calculating <i>R</i>-factors(gt)
<i>etc</i>. and is
not relevant to the choice of reflections for refinement. <i>R</i>-factors
based
on <i>F</i>^2^ are statistically about twice as large as those based on
<i>F</i>, and <i>R</i>-
factors based on ALL data will be even larger.
;
_reflns_number_total     10013
_reflns_number_gt     8632
_reflns_threshold_expression     I>2\s(I)
_refine_ls_structure_factor_coef     Fsqd
_refine_ls_matrix_type     full
_refine_ls_R_factor_all     0.0400
_refine_ls_R_factor_gt     0.0315
_refine_ls_wR_factor_gt     0.0671
_refine_ls_wR_factor_ref     0.0718
_refine_ls_goodness_of_fit_ref     1.019
_refine_ls_restrained_S_all     1.019
_refine_ls_number_reflns     10013
_refine_ls_number_parameters     688
_refine_ls_number_restraints     0
_refine_ls_hydrogen_treatment     constr
_refine_ls_weighting_scheme     calc
_refine_ls_weighting_details
              'w=1/[\s^2^(Fo^2^)+(0.0313P)^2^+0.7554P] where P=(Fo^2^+2Fc^2^)/3'
_atom_sites_solution_hydrogens     geom
_atom_sites_solution_primary     direct
_atom_sites_solution_secondary     difmap
_refine_ls_shift/su_max     0.001
_refine_ls_shift/su_mean     0.000
_refine_diff_density_max     0.386
_refine_diff_density_min     -0.479
_refine_ls_extinction_method     none
_refine_ls_extinction_coef     ?
loop_
    _atom_type_symbol
    _atom_type_description
    _atom_type_scat_dispersion_real
    _atom_type_scat_dispersion_imag
    _atom_type_scat_source
    'C' 'C' 0.0033 0.0016
                         'International Tables Vol C Tables 4.2.6.8 and 6.1.1.4'
    'H' 'H' 0.0000 0.0000
                         'International Tables Vol C Tables 4.2.6.8 and 6.1.1.4'
    'N' 'N' 0.0061 0.0033
                         'International Tables Vol C Tables 4.2.6.8 and 6.1.1.4'
    'O' 'O' 0.0106 0.0060
                         'International Tables Vol C Tables 4.2.6.8 and 6.1.1.4'
    'La' 'La' -0.2871 2.4523
                         'International Tables Vol C Tables 4.2.6.8 and 6.1.1.4'
    'S' 'S' 0.1246 0.1234
                         'International Tables Vol C Tables 4.2.6.8 and 6.1.1.4'
_computing_data_collection     'SMART (Bruker, 1997)'
_computing_cell_refinement     'SAINT (Bruker, 1997)'
_computing_data_reduction     'SAINT (Bruker, 1997)'
_computing_structure_solution     'SHELXS97 (Sheldrick, 2008)'
_computing_structure_refinement     'SHELXL97 (Sheldrick, 2008)'
_computing_molecular_graphics     'SHELXTL (Sheldrick, 2008)'
_computing_publication_material     'SHELXTL (Sheldrick, 2008)'
loop_
    _atom_site_type_symbol
    _atom_site_label
    _atom_site_fract_x
    _atom_site_fract_y
    _atom_site_fract_z
    _atom_site_U_iso_or_equiv
    _atom_site_adp_type
    _atom_site_calc_flag
    _atom_site_refinement_flags
    _atom_site_occupancy
    _atom_site_disorder_assembly
    _atom_site_disorder_group
    La La1 0.258177(16) 0.499734(10) -0.006109(9) 0.02304(6) Uani d . 1 . .
    S S1 0.89294(8) 0.61909(5) 0.34921(5) 0.03773(19) Uani d . 1 . .
    S S2 0.40219(7) 0.42159(4) 0.29358(4) 0.02678(16) Uani d . 1 . .
    S S3 0.79434(8) 0.25355(4) 0.15572(5) 0.03198(17) Uani d . 1 . .
    O O1 0.1618(2) 0.63523(12) 0.02011(13) 0.0401(5) Uani d . 1 . .
    H H1W 0.1905 0.6766 0.0076 0.060 Uiso d R 1 . .
    H H2W 0.0832 0.6385 0.0304 0.060 Uiso d R 1 . .
    O O2 0.1060(2) 0.35582(12) -0.05495(13) 0.0386(5) Uani d . 1 . .
    H H3W 0.1297 0.3181 -0.0310 0.058 Uiso d R 1 . .
    H H4W 0.0889 0.3404 -0.1041 0.058 Uiso d R 1 . .
    O O3 0.9777(3) 0.89637(17) 0.55106(19) 0.0810(9) Uani d . 1 . .
    H H5W 1.0301 0.9414 0.5706 0.121 Uiso d R 1 . .
    H H6W 1.0277 0.8587 0.5598 0.121 Uiso d R 1 . .
    O O4 0.0218(3) 0.72632(16) 0.20987(16) 0.0789(9) Uani d . 1 . .
    H H7W 0.0659 0.7723 0.2191 0.118 Uiso d R 1 . .
    H H8W 0.0159 0.7125 0.2516 0.118 Uiso d R 1 . .
    O O5 0.2932(4) 0.6603(2) 0.24267(18) 0.1020(11) Uani d . 1 . .
    H H9W 0.2167 0.6808 0.2264 0.153 Uiso d R 1 . .
    H H10W 0.3196 0.6362 0.2049 0.153 Uiso d R 1 . .
    O O6 0.4132(3) 0.64998(15) 0.39867(17) 0.0699(8) Uani d . 1 . .
    H H11W 0.3585 0.6546 0.3543 0.105 Uiso d R 1 . .
    H H12W 0.4297 0.6019 0.3966 0.105 Uiso d R 1 . .
    O O7 0.6218(3) 0.78156(17) 0.4194(2) 0.0926(10) Uani d . 1 . .
    H H13W 0.6996 0.7618 0.4238 0.139 Uiso d R 1 . .
    H H14W 0.5515 0.7454 0.4052 0.139 Uiso d R 1 . .
    O O8 0.6063(3) 0.91138(16) 0.34828(18) 0.0782(9) Uani d . 1 . .
    H H15W 0.5455 0.9364 0.3641 0.117 Uiso d R 1 . .
    H H16W 0.5898 0.8604 0.3557 0.117 Uiso d R 1 . .
    O O9 0.9044(4) 0.9414(2) 0.3991(2) 0.1052(11) Uani d . 1 . .
    H H17W 0.8183 0.9502 0.3867 0.158 Uiso d R 1 . .
    H H18W 0.9513 0.9024 0.4112 0.158 Uiso d R 1 . .
    O O10 0.6339(2) 0.56824(14) 0.10554(12) 0.0466(6) Uani d . 1 . .
    O O11 0.4217(2) 0.57523(12) 0.13048(12) 0.0365(5) Uani d . 1 . .
    O O12 1.0380(2) 0.61964(15) 0.34221(14) 0.0547(7) Uani d . 1 . .
    O O13 0.8544(3) 0.68756(14) 0.39538(14) 0.0525(6) Uani d . 1 . .
    O O14 0.8725(3) 0.23576(15) 0.42586(15) 0.0578(7) Uani d . 1 . .
    O O15 0.1129(2) 0.48426(12) 0.08728(11) 0.0336(5) Uani d . 1 . .
    O O16 -0.07047(19) 0.50076(12) 0.14005(11) 0.0338(5) Uani d . 1 . .
    O O17 0.53348(19) 0.41848(12) 0.27017(12) 0.0346(5) Uani d . 1 . .
    O O18 0.3960(2) 0.48139(12) 0.36059(12) 0.0397(5) Uani d . 1 . .
    O O19 0.4620(3) 0.04174(16) 0.3733(2) 0.0774(9) Uani d . 1 . .
    O O20 0.3830(2) 0.39887(12) 0.06651(12) 0.0353(5) Uani d . 1 . .
    O O21 0.6009(2) 0.39877(14) 0.04656(14) 0.0490(6) Uani d . 1 . .
    O O22 0.9197(2) 0.28575(13) 0.22222(13) 0.0436(5) Uani d . 1 . .
    O O23 0.8024(2) 0.24757(13) 0.07503(13) 0.0435(5) Uani d . 1 . .
    O O24 0.5300(4) -0.14674(17) 0.0583(2) 0.0925(11) Uani d . 1 . .
    N N1 0.1019(4) -0.1134(2) 0.2089(2) 0.0775(11) Uani d . 1 . .
    N N2 0.1528(3) 0.22331(19) 0.0229(2) 0.0563(8) Uani d . 1 . .
    N N3 0.7608(3) 0.33389(16) 0.48231(15) 0.0403(6) Uani d . 1 . .
    H H3 0.7066 0.3425 0.5138 0.048 Uiso calc R 1 . .
    N N4 0.7902(2) 0.60788(15) 0.25785(14) 0.0345(6) Uani d . 1 . .
    H H4 0.8214 0.5761 0.2250 0.041 Uiso d R 1 . .
    N N5 0.2777(3) 0.11179(16) 0.39024(17) 0.0453(7) Uani d . 1 . .
    H H5 0.2003 0.1090 0.4055 0.054 Uiso calc R 1 . .
    N N6 0.2788(2) 0.43271(14) 0.21596(14) 0.0299(5) Uani d . 1 . .
    H H6 0.2968 0.4242 0.1702 0.036 Uiso calc R 1 . .
    N N7 0.6052(3) -0.07706(17) 0.18688(19) 0.0569(8) Uani d . 1 . .
    H H7 0.6140 -0.0819 0.2357 0.068 Uiso calc R 1 . .
    N N8 0.6694(3) 0.30760(15) 0.16910(15) 0.0364(6) Uani d . 1 . .
    H H8 0.6871 0.3433 0.2127 0.044 Uiso calc R 1 . .
    C C1 0.0358(4) -0.0486(3) 0.2233(2) 0.0661(11) Uani d . 1 . .
    H H1 -0.0241 -0.0493 0.2568 0.079 Uiso calc R 1 . .
    C C2 0.0498(4) 0.0198(2) 0.1921(2) 0.0566(10) Uani d . 1 . .
    H H2 0.0004 0.0632 0.2048 0.068 Uiso calc R 1 . .
    C C3 0.1373(4) 0.0238(2) 0.1419(2) 0.0543(9) Uani d . 1 . .
    C C4 0.2095(5) -0.0430(3) 0.1278(3) 0.0819(15) Uani d . 1 . .
    H H4A 0.2716 -0.0434 0.0955 0.098 Uiso calc R 1 . .
    C C5 0.1892(6) -0.1087(3) 0.1616(4) 0.1008(18) Uani d . 1 . .
    H H5A 0.2391 -0.1525 0.1510 0.121 Uiso calc R 1 . .
    C C6 0.1388(4) 0.2322(2) 0.0971(2) 0.0538(9) Uani d . 1 . .
    H H6A 0.1310 0.2837 0.1229 0.065 Uiso calc R 1 . .
    C C7 0.1351(4) 0.1704(2) 0.1382(2) 0.0491(9) Uani d . 1 . .
    H H7A 0.1246 0.1806 0.1898 0.059 Uiso calc R 1 . .
    C C8 0.1470(4) 0.0932(2) 0.1023(2) 0.0478(9) Uani d . 1 . .
    C C9 0.1627(5) 0.0831(2) 0.0258(3) 0.0688(12) Uani d . 1 . .
    H H9 0.1717 0.0322 -0.0009 0.083 Uiso calc R 1 . .
    C C10 0.1652(5) 0.1486(3) -0.0111(3) 0.0710(12) Uani d . 1 . .
    H H10 0.1762 0.1399 -0.0627 0.085 Uiso calc R 1 . .
    C C11 0.7557(5) 0.2052(2) 0.5219(2) 0.0692(12) Uani d . 1 . .
    H H11A 0.6888 0.1607 0.4873 0.104 Uiso calc R 1 . .
    H H11B 0.7094 0.2352 0.5575 0.104 Uiso calc R 1 . .
    H H11C 0.8393 0.1853 0.5530 0.104 Uiso calc R 1 . .
    C C12 0.8020(4) 0.2592(2) 0.4717(2) 0.0442(8) Uani d . 1 . .
    C C13 0.7945(3) 0.39958(19) 0.44881(17) 0.0342(7) Uani d . 1 . .
    C C14 0.7545(4) 0.4732(2) 0.47753(18) 0.0436(8) Uani d . 1 . .
    H H14 0.7073 0.4773 0.5174 0.052 Uiso calc R 1 . .
    C C15 0.7837(4) 0.5404(2) 0.44775(18) 0.0426(8) Uani d . 1 . .
    H H15 0.7568 0.5897 0.4677 0.051 Uiso calc R 1 . .
    C C16 0.8528(3) 0.53434(18) 0.38848(17) 0.0326(7) Uani d . 1 . .
    C C17 0.8907(3) 0.4608(2) 0.35814(19) 0.0414(8) Uani d . 1 . .
    H H17 0.9350 0.4566 0.3171 0.050 Uiso calc R 1 . .
    C C18 0.8631(3) 0.3936(2) 0.38838(19) 0.0405(8) Uani d . 1 . .
    H H18 0.8903 0.3444 0.3684 0.049 Uiso calc R 1 . .
    C C19 0.6322(3) 0.60124(18) 0.24138(17) 0.0315(7) Uani d . 1 . .
    H H19A 0.6044 0.6521 0.2640 0.038 Uiso calc R 1 . .
    H H19B 0.6010 0.5600 0.2671 0.038 Uiso calc R 1 . .
    C C20 0.5574(3) 0.57995(16) 0.15174(17) 0.0278(6) Uani d . 1 . .
    C C21 0.2910(4) -0.0189(2) 0.4262(3) 0.0635(11) Uani d . 1 . .
    H H21A 0.2954 -0.0701 0.3941 0.095 Uiso calc R 1 . .
    H H21B 0.1918 -0.0127 0.4242 0.095 Uiso calc R 1 . .
    H H21C 0.3467 -0.0165 0.4810 0.095 Uiso calc R 1 . .
    C C22 0.3518(4) 0.0474(2) 0.3941(2) 0.0489(9) Uani d . 1 . .
    C C23 0.3099(3) 0.18314(18) 0.36461(19) 0.0371(7) Uani d . 1 . .
    C C24 0.2253(3) 0.24512(19) 0.3760(2) 0.0425(8) Uani d . 1 . .
    H H24 0.1507 0.2379 0.3993 0.051 Uiso calc R 1 . .
    C C25 0.2512(3) 0.31701(19) 0.35326(18) 0.0382(7) Uani d . 1 . .
    H H25 0.1944 0.3582 0.3613 0.046 Uiso calc R 1 . .
    C C26 0.3621(3) 0.32816(17) 0.31820(16) 0.0291(6) Uani d . 1 . .
    C C27 0.4451(3) 0.26621(19) 0.30571(19) 0.0396(8) Uani d . 1 . .
    H H27 0.5189 0.2734 0.2819 0.048 Uiso calc R 1 . .
    C C28 0.4193(4) 0.1935(2) 0.3285(2) 0.0448(8) Uani d . 1 . .
    H H28 0.4749 0.1520 0.3195 0.054 Uiso calc R 1 . .
    C C29 0.1371(3) 0.45656(18) 0.21862(17) 0.0293(6) Uani d . 1 . .
    H H29A 0.1504 0.5004 0.2643 0.035 Uiso calc R 1 . .
    H H29B 0.0794 0.4115 0.2267 0.035 Uiso calc R 1 . .
    C C30 0.0555(3) 0.48297(16) 0.14311(16) 0.0242(6) Uani d . 1 . .
    C C31 0.5402(6) -0.2210(2) 0.1623(3) 0.0936(16) Uani d . 1 . .
    H H31A 0.4702 -0.2606 0.1222 0.140 Uiso calc R 1 . .
    H H31B 0.5082 -0.2087 0.2096 0.140 Uiso calc R 1 . .
    H H31C 0.6322 -0.2418 0.1757 0.140 Uiso calc R 1 . .
    C C32 0.5558(4) -0.1454(2) 0.1296(3) 0.0618(11) Uani d . 1 . .
    C C33 0.6435(4) 0.00059(19) 0.1758(2) 0.0422(8) Uani d . 1 . .
    C C34 0.6969(4) 0.0612(2) 0.2442(2) 0.0486(9) Uani d . 1 . .
    H H34 0.7012 0.0497 0.2945 0.058 Uiso calc R 1 . .
    C C35 0.7435(4) 0.1381(2) 0.2387(2) 0.0449(8) Uani d . 1 . .
    H H35 0.7798 0.1779 0.2849 0.054 Uiso calc R 1 . .
    C C36 0.7356(3) 0.15532(17) 0.16363(18) 0.0328(7) Uani d . 1 . .
    C C37 0.6801(4) 0.0964(2) 0.0957(2) 0.0467(8) Uani d . 1 . .
    H H37 0.6738 0.1084 0.0454 0.056 Uiso calc R 1 . .
    C C38 0.6338(4) 0.0197(2) 0.1014(2) 0.0525(9) Uani d . 1 . .
    H H38 0.5958 -0.0196 0.0549 0.063 Uiso calc R 1 . .
    C C39 0.5270(3) 0.29862(17) 0.11036(17) 0.0307(7) Uani d . 1 . .
    H H39A 0.4526 0.2903 0.1368 0.037 Uiso calc R 1 . .
    H H39B 0.5182 0.2513 0.0688 0.037 Uiso calc R 1 . .
    C C40 0.5024(3) 0.37176(16) 0.07175(16) 0.0266(6) Uani d . 1 . .
loop_
    _atom_site_aniso_label
    _atom_site_aniso_U_11
    _atom_site_aniso_U_22
    _atom_site_aniso_U_33
    _atom_site_aniso_U_12
    _atom_site_aniso_U_13
    _atom_site_aniso_U_23
    La1 0.01933(8) 0.02993(10) 0.02388(9) 0.00613(6) 0.00830(6) 0.01146(7)
    S1 0.0345(4) 0.0441(5) 0.0298(4) -0.0070(4) 0.0029(3) 0.0090(4)
    S2 0.0236(3) 0.0294(4) 0.0283(4) 0.0054(3) 0.0055(3) 0.0106(3)
    S3 0.0291(4) 0.0326(4) 0.0405(4) 0.0096(3) 0.0136(3) 0.0156(3)
    O1 0.0328(11) 0.0365(12) 0.0628(15) 0.0106(9) 0.0250(11) 0.0203(11)
    O2 0.0398(12) 0.0346(12) 0.0428(13) 0.0061(10) 0.0122(10) 0.0104(10)
    O3 0.0721(18) 0.0707(19) 0.130(3) 0.0270(15) 0.0518(19) 0.0552(19)
    O4 0.115(2) 0.0629(19) 0.0624(18) -0.0146(17) 0.0333(18) 0.0175(15)
    O5 0.098(2) 0.146(3) 0.068(2) 0.041(2) 0.0359(19) 0.009(2)
    O6 0.091(2) 0.0465(16) 0.081(2) 0.0101(14) 0.0397(17) 0.0114(14)
    O7 0.098(2) 0.065(2) 0.126(3) 0.0141(17) 0.040(2) 0.0344(19)
    O8 0.099(2) 0.0625(18) 0.101(2) 0.0310(16) 0.0561(19) 0.0379(17)
    O9 0.096(2) 0.106(3) 0.133(3) 0.020(2) 0.043(2) 0.056(2)
    O10 0.0436(13) 0.0706(17) 0.0307(12) 0.0262(12) 0.0160(10) 0.0081(11)
    O11 0.0286(11) 0.0454(13) 0.0337(12) 0.0027(9) 0.0060(9) 0.0081(10)
    O12 0.0304(12) 0.0812(19) 0.0475(14) -0.0134(12) 0.0032(11) 0.0199(13)
    O13 0.0668(16) 0.0419(14) 0.0428(14) -0.0031(12) 0.0101(12) 0.0044(11)
    O14 0.0787(18) 0.0514(16) 0.0529(16) 0.0204(14) 0.0284(14) 0.0162(13)
    O15 0.0289(10) 0.0503(13) 0.0288(11) 0.0078(9) 0.0136(9) 0.0178(10)
    O16 0.0218(10) 0.0515(13) 0.0320(11) 0.0142(9) 0.0085(9) 0.0141(10)
    O17 0.0224(10) 0.0384(12) 0.0452(12) 0.0048(9) 0.0084(9) 0.0156(10)
    O18 0.0454(13) 0.0376(13) 0.0327(12) 0.0072(10) 0.0069(10) 0.0043(10)
    O19 0.082(2) 0.0539(17) 0.132(3) 0.0332(15) 0.062(2) 0.0535(18)
    O20 0.0316(11) 0.0431(13) 0.0377(12) 0.0163(10) 0.0119(10) 0.0173(10)
    O21 0.0377(12) 0.0573(15) 0.0640(16) 0.0024(11) 0.0208(12) 0.0350(13)
    O22 0.0305(11) 0.0435(13) 0.0537(14) 0.0036(10) 0.0049(11) 0.0132(11)
    O23 0.0518(14) 0.0434(13) 0.0476(14) 0.0143(11) 0.0262(11) 0.0197(11)
    O24 0.134(3) 0.0467(18) 0.070(2) -0.0152(17) -0.007(2) 0.0095(16)
    N1 0.080(3) 0.065(2) 0.100(3) 0.018(2) 0.031(2) 0.036(2)
    N2 0.0494(18) 0.049(2) 0.070(2) -0.0031(15) 0.0138(17) 0.0179(17)
    N3 0.0515(16) 0.0413(16) 0.0330(15) 0.0045(13) 0.0189(13) 0.0102(12)
    N4 0.0294(13) 0.0478(16) 0.0263(13) 0.0003(12) 0.0070(11) 0.0108(12)
    N5 0.0483(16) 0.0425(17) 0.0569(18) 0.0110(13) 0.0227(14) 0.0273(14)
    N6 0.0282(12) 0.0412(15) 0.0268(13) 0.0155(11) 0.0112(11) 0.0147(11)
    N7 0.076(2) 0.0382(18) 0.059(2) 0.0015(16) 0.0182(17) 0.0183(15)
    N8 0.0349(14) 0.0370(15) 0.0355(14) 0.0140(12) 0.0063(12) 0.0047(12)
    C1 0.067(3) 0.071(3) 0.066(3) 0.010(2) 0.023(2) 0.025(2)
    C2 0.059(2) 0.055(2) 0.059(2) 0.0136(19) 0.019(2) 0.0149(19)
    C3 0.053(2) 0.049(2) 0.068(3) 0.0160(18) 0.023(2) 0.0154(19)
    C4 0.090(3) 0.066(3) 0.126(4) 0.042(3) 0.067(3) 0.046(3)
    C5 0.108(4) 0.071(3) 0.166(6) 0.050(3) 0.078(4) 0.061(4)
    C6 0.048(2) 0.043(2) 0.066(3) 0.0040(17) 0.0122(19) 0.0064(19)
    C7 0.045(2) 0.050(2) 0.051(2) 0.0071(17) 0.0121(17) 0.0077(18)
    C8 0.045(2) 0.043(2) 0.057(2) 0.0082(16) 0.0160(18) 0.0119(18)
    C9 0.091(3) 0.048(2) 0.076(3) 0.013(2) 0.040(3) 0.009(2)
    C10 0.094(3) 0.062(3) 0.062(3) 0.000(2) 0.033(2) 0.010(2)
    C11 0.098(3) 0.050(2) 0.073(3) 0.005(2) 0.040(3) 0.023(2)
    C12 0.052(2) 0.040(2) 0.0368(19) 0.0004(16) 0.0081(17) 0.0077(15)
    C13 0.0336(16) 0.0413(19) 0.0251(15) 0.0006(14) 0.0034(13) 0.0088(14)
    C14 0.059(2) 0.049(2) 0.0317(17) 0.0097(17) 0.0246(16) 0.0124(15)
    C15 0.056(2) 0.042(2) 0.0336(18) 0.0098(16) 0.0166(16) 0.0080(15)
    C16 0.0313(16) 0.0404(18) 0.0241(15) 0.0005(14) 0.0040(13) 0.0085(13)
    C17 0.0400(18) 0.054(2) 0.0367(18) 0.0067(16) 0.0195(15) 0.0121(16)
    C18 0.0423(18) 0.043(2) 0.0413(19) 0.0145(15) 0.0167(16) 0.0116(15)
    C19 0.0300(15) 0.0376(17) 0.0289(16) 0.0028(13) 0.0102(13) 0.0100(13)
    C20 0.0350(16) 0.0223(15) 0.0267(15) 0.0062(12) 0.0088(13) 0.0056(12)
    C21 0.073(3) 0.048(2) 0.083(3) 0.012(2) 0.028(2) 0.039(2)
    C22 0.054(2) 0.043(2) 0.057(2) 0.0108(18) 0.0187(19) 0.0239(17)
    C23 0.0407(18) 0.0351(18) 0.0403(18) 0.0054(14) 0.0119(15) 0.0197(15)
    C24 0.0434(18) 0.045(2) 0.053(2) 0.0128(16) 0.0244(17) 0.0258(17)
    C25 0.0384(17) 0.0415(19) 0.0447(19) 0.0167(15) 0.0184(15) 0.0205(15)
    C26 0.0322(15) 0.0302(16) 0.0269(15) 0.0069(13) 0.0062(13) 0.0132(13)
    C27 0.0406(18) 0.0427(19) 0.048(2) 0.0134(15) 0.0233(16) 0.0213(16)
    C28 0.050(2) 0.0386(19) 0.059(2) 0.0211(16) 0.0268(18) 0.0228(17)
    C29 0.0225(14) 0.0414(18) 0.0305(16) 0.0090(13) 0.0114(12) 0.0163(13)
    C30 0.0197(13) 0.0260(15) 0.0277(15) 0.0002(11) 0.0071(12) 0.0075(12)
    C31 0.130(4) 0.036(2) 0.116(4) -0.001(3) 0.032(4) 0.027(3)
    C32 0.065(3) 0.037(2) 0.076(3) -0.0011(19) 0.006(2) 0.017(2)
    C33 0.0458(19) 0.0318(18) 0.052(2) 0.0057(15) 0.0139(17) 0.0165(16)
    C34 0.068(2) 0.042(2) 0.043(2) 0.0083(18) 0.0227(18) 0.0171(17)
    C35 0.063(2) 0.0364(19) 0.0403(19) 0.0087(16) 0.0196(17) 0.0120(15)
    C36 0.0364(16) 0.0282(16) 0.0378(17) 0.0121(13) 0.0118(14) 0.0126(14)
    C37 0.064(2) 0.039(2) 0.0360(19) 0.0074(17) 0.0098(17) 0.0128(16)
    C38 0.076(3) 0.036(2) 0.039(2) 0.0008(18) 0.0058(18) 0.0078(16)
    C39 0.0269(15) 0.0316(17) 0.0360(17) 0.0065(13) 0.0090(13) 0.0118(13)
    C40 0.0263(15) 0.0295(16) 0.0261(15) 0.0028(12) 0.0084(12) 0.0096(12)
_geom_special_details
;
All e.s.d.'s (except the e.s.d. in the dihedral angle between two l.s. planes)
are estimated using the full covariance matrix. The cell e.s.d.'s are taken
into account individually in the estimation of e.s.d.'s in distances, angles
and torsion angles; correlations between e.s.d.'s in cell parameters are only
used when they are defined by crystal symmetry. An approximate (isotropic)
treatment of cell e.s.d.'s is used for estimating e.s.d.'s involving l.s.
planes.
;
loop_
    _geom_bond_atom_site_label_1
    _geom_bond_atom_site_label_2
    _geom_bond_site_symmetry_2
    _geom_bond_distance
    _geom_bond_publ_flag
    La1 O10 2_665 2.433(2) ?
    La1 O21 2_665 2.442(2) ?
    La1 O15 . 2.4662(18) ?
    La1 O20 . 2.4887(19) ?
    La1 O1 . 2.549(2) ?
    La1 O16 2_565 2.5505(18) ?
    La1 O11 . 2.553(2) ?
    La1 O2 . 2.641(2) ?
    S1 O13 . 1.428(2) ?
    S1 O12 . 1.436(2) ?
    S1 N4 . 1.615(2) ?
    S1 C16 . 1.764(3) ?
    S2 O18 . 1.434(2) ?
    S2 O17 . 1.4345(19) ?
    S2 N6 . 1.598(2) ?
    S2 C26 . 1.760(3) ?
    S3 O23 . 1.430(2) ?
    S3 O22 . 1.433(2) ?
    S3 N8 . 1.602(2) ?
    S3 C36 . 1.765(3) ?
    O1 H1W . 0.8232 ?
    O1 H2W . 0.8290 ?
    O2 H3W . 0.8361 ?
    O2 H4W . 0.8265 ?
    O3 H5W . 0.8497 ?
    O3 H6W . 0.8351 ?
    O4 H7W . 0.8315 ?
    O4 H8W . 0.8231 ?
    O5 H9W . 0.8356 ?
    O5 H10W . 0.8273 ?
    O6 H11W . 0.8353 ?
    O6 H12W . 0.8372 ?
    O7 H13W . 0.8312 ?
    O7 H14W . 0.8362 ?
    O8 H15W . 0.8261 ?
    O8 H16W . 0.9075 ?
    O9 H17W . 0.8282 ?
    O9 H18W . 0.8497 ?
    O10 C20 . 1.238(3) ?
    O10 La1 2_665 2.433(2) ?
    O11 C20 . 1.252(3) ?
    O14 C12 . 1.221(4) ?
    O15 C30 . 1.254(3) ?
    O16 C30 . 1.259(3) ?
    O16 La1 2_565 2.5505(18) ?
    O19 C22 . 1.217(4) ?
    O20 C40 . 1.253(3) ?
    O21 C40 . 1.245(3) ?
    O21 La1 2_665 2.442(2) ?
    O24 C32 . 1.207(5) ?
    N1 C1 . 1.327(5) ?
    N1 C5 . 1.343(6) ?
    N2 C10 . 1.332(5) ?
    N2 C6 . 1.333(5) ?
    N3 C12 . 1.350(4) ?
    N3 C13 . 1.407(4) ?
    N3 H3 . 0.8600 ?
    N4 C19 . 1.463(3) ?
    N4 H4 . 0.8505 ?
    N5 C22 . 1.345(4) ?
    N5 C23 . 1.407(4) ?
    N5 H5 . 0.8600 ?
    N6 C29 . 1.459(3) ?
    N6 H6 . 0.8600 ?
    N7 C32 . 1.360(5) ?
    N7 C33 . 1.405(4) ?
    N7 H7 . 0.8600 ?
    N8 C39 . 1.457(3) ?
    N8 H8 . 0.8600 ?
    C1 C2 . 1.381(5) ?
    C1 H1 . 0.9300 ?
    C2 C3 . 1.383(5) ?
    C2 H2 . 0.9300 ?
    C3 C4 . 1.388(5) ?
    C3 C8 . 1.479(5) ?
    C4 C5 . 1.378(6) ?
    C4 H4A . 0.9300 ?
    C5 H5A . 0.9300 ?
    C6 C7 . 1.377(5) ?
    C6 H6A . 0.9300 ?
    C7 C8 . 1.378(5) ?
    C7 H7A . 0.9300 ?
    C8 C9 . 1.377(5) ?
    C9 C10 . 1.383(5) ?
    C9 H9 . 0.9300 ?
    C10 H10 . 0.9300 ?
    C11 C12 . 1.502(5) ?
    C11 H11A . 0.9600 ?
    C11 H11B . 0.9600 ?
    C11 H11C . 0.9600 ?
    C13 C14 . 1.383(4) ?
    C13 C18 . 1.390(4) ?
    C14 C15 . 1.379(4) ?
    C14 H14 . 0.9300 ?
    C15 C16 . 1.375(4) ?
    C15 H15 . 0.9300 ?
    C16 C17 . 1.381(4) ?
    C17 C18 . 1.379(4) ?
    C17 H17 . 0.9300 ?
    C18 H18 . 0.9300 ?
    C19 C20 . 1.513(4) ?
    C19 H19A . 0.9700 ?
    C19 H19B . 0.9700 ?
    C21 C22 . 1.498(4) ?
    C21 H21A . 0.9600 ?
    C21 H21B . 0.9600 ?
    C21 H21C . 0.9600 ?
    C23 C28 . 1.388(4) ?
    C23 C24 . 1.391(4) ?
    C24 C25 . 1.376(4) ?
    C24 H24 . 0.9300 ?
    C25 C26 . 1.390(4) ?
    C25 H25 . 0.9300 ?
    C26 C27 . 1.385(4) ?
    C27 C28 . 1.388(4) ?
    C27 H27 . 0.9300 ?
    C28 H28 . 0.9300 ?
    C29 C30 . 1.506(4) ?
    C29 H29A . 0.9700 ?
    C29 H29B . 0.9700 ?
    C31 C32 . 1.507(5) ?
    C31 H31A . 0.9600 ?
    C31 H31B . 0.9600 ?
    C31 H31C . 0.9600 ?
    C33 C38 . 1.382(4) ?
    C33 C34 . 1.392(5) ?
    C34 C35 . 1.378(4) ?
    C34 H34 . 0.9300 ?
    C35 C36 . 1.386(4) ?
    C35 H35 . 0.9300 ?
    C36 C37 . 1.372(4) ?
    C37 C38 . 1.377(4) ?
    C37 H37 . 0.9300 ?
    C38 H38 . 0.9300 ?
    C39 C40 . 1.516(4) ?
    C39 H39A . 0.9700 ?
    C39 H39B . 0.9700 ?
loop_
    _geom_angle_atom_site_label_1
    _geom_angle_atom_site_label_2
    _geom_angle_atom_site_label_3
    _geom_angle_site_symmetry_1
    _geom_angle_site_symmetry_3
    _geom_angle
    _geom_angle_publ_flag
    O10 La1 O21 2_665 2_665 71.49(8) ?
    O10 La1 O15 2_665 . 146.41(8) ?
    O21 La1 O15 2_665 . 141.98(8) ?
    O10 La1 O20 2_665 . 79.17(7) ?
    O21 La1 O20 2_665 . 119.96(7) ?
    O15 La1 O20 . . 78.48(6) ?
    O10 La1 O1 2_665 . 135.58(7) ?
    O21 La1 O1 2_665 . 70.64(7) ?
    O15 La1 O1 . . 75.22(6) ?
    O20 La1 O1 . . 141.13(7) ?
    O10 La1 O16 2_665 2_565 76.46(6) ?
    O21 La1 O16 2_665 2_565 84.20(7) ?
    O15 La1 O16 . 2_565 104.41(6) ?
    O20 La1 O16 . 2_565 137.39(7) ?
    O1 La1 O16 . 2_565 77.47(7) ?
    O10 La1 O11 2_665 . 119.68(7) ?
    O21 La1 O11 2_665 . 78.85(7) ?
    O15 La1 O11 . . 76.15(6) ?
    O20 La1 O11 . . 72.14(7) ?
    O1 La1 O11 . . 74.11(7) ?
    O16 La1 O11 2_565 . 150.42(7) ?
    O10 La1 O2 2_665 . 76.66(7) ?
    O21 La1 O2 2_665 . 143.98(7) ?
    O15 La1 O2 . . 71.94(6) ?
    O20 La1 O2 . . 68.44(6) ?
    O1 La1 O2 . . 127.18(6) ?
    O16 La1 O2 2_565 . 72.22(6) ?
    O11 La1 O2 . . 133.04(6) ?
    O13 S1 O12 . . 119.51(15) ?
    O13 S1 N4 . . 107.25(14) ?
    O12 S1 N4 . . 104.86(13) ?
    O13 S1 C16 . . 107.34(14) ?
    O12 S1 C16 . . 108.83(14) ?
    N4 S1 C16 . . 108.67(13) ?
    O18 S2 O17 . . 119.95(13) ?
    O18 S2 N6 . . 108.07(12) ?
    O17 S2 N6 . . 106.06(12) ?
    O18 S2 C26 . . 105.53(13) ?
    O17 S2 C26 . . 107.46(12) ?
    N6 S2 C26 . . 109.53(13) ?
    O23 S3 O22 . . 119.92(13) ?
    O23 S3 N8 . . 109.74(13) ?
    O22 S3 N8 . . 105.41(13) ?
    O23 S3 C36 . . 106.02(14) ?
    O22 S3 C36 . . 108.98(13) ?
    N8 S3 C36 . . 106.02(13) ?
    La1 O1 H1W . . 124.8 ?
    La1 O1 H2W . . 121.2 ?
    H1W O1 H2W . . 112.0 ?
    La1 O2 H3W . . 121.2 ?
    La1 O2 H4W . . 111.1 ?
    H3W O2 H4W . . 110.5 ?
    H5W O3 H6W . . 110.0 ?
    H7W O4 H8W . . 111.8 ?
    H9W O5 H10W . . 111.9 ?
    H11W O6 H12W . . 109.2 ?
    H13W O7 H14W . . 110.9 ?
    H15W O8 H16W . . 105.5 ?
    H17W O9 H18W . . 137.0 ?
    C20 O10 La1 . 2_665 160.8(2) ?
    C20 O11 La1 . . 124.64(18) ?
    C30 O15 La1 . . 171.01(18) ?
    C30 O16 La1 . 2_565 121.43(17) ?
    C40 O20 La1 . . 133.60(18) ?
    C40 O21 La1 . 2_665 156.3(2) ?
    C1 N1 C5 . . 115.3(4) ?
    C10 N2 C6 . . 115.4(3) ?
    C12 N3 C13 . . 128.7(3) ?
    C12 N3 H3 . . 115.6 ?
    C13 N3 H3 . . 115.6 ?
    C19 N4 S1 . . 120.13(19) ?
    C19 N4 H4 . . 115.4 ?
    S1 N4 H4 . . 111.8 ?
    C22 N5 C23 . . 128.6(3) ?
    C22 N5 H5 . . 115.7 ?
    C23 N5 H5 . . 115.7 ?
    C29 N6 S2 . . 123.50(18) ?
    C29 N6 H6 . . 118.3 ?
    S2 N6 H6 . . 118.3 ?
    C32 N7 C33 . . 127.8(3) ?
    C32 N7 H7 . . 116.1 ?
    C33 N7 H7 . . 116.1 ?
    C39 N8 S3 . . 122.6(2) ?
    C39 N8 H8 . . 118.7 ?
    S3 N8 H8 . . 118.7 ?
    N1 C1 C2 . . 124.5(4) ?
    N1 C1 H1 . . 117.8 ?
    C2 C1 H1 . . 117.8 ?
    C1 C2 C3 . . 120.1(4) ?
    C1 C2 H2 . . 120.0 ?
    C3 C2 H2 . . 120.0 ?
    C2 C3 C4 . . 116.0(4) ?
    C2 C3 C8 . . 121.9(3) ?
    C4 C3 C8 . . 122.0(4) ?
    C5 C4 C3 . . 120.0(4) ?
    C5 C4 H4A . . 120.0 ?
    C3 C4 H4A . . 120.0 ?
    N1 C5 C4 . . 124.1(4) ?
    N1 C5 H5A . . 117.9 ?
    C4 C5 H5A . . 117.9 ?
    N2 C6 C7 . . 124.5(3) ?
    N2 C6 H6A . . 117.7 ?
    C7 C6 H6A . . 117.7 ?
    C6 C7 C8 . . 119.6(4) ?
    C6 C7 H7A . . 120.2 ?
    C8 C7 H7A . . 120.2 ?
    C7 C8 C9 . . 116.7(3) ?
    C7 C8 C3 . . 122.0(3) ?
    C9 C8 C3 . . 121.2(3) ?
    C8 C9 C10 . . 120.0(4) ?
    C8 C9 H9 . . 120.0 ?
    C10 C9 H9 . . 120.0 ?
    N2 C10 C9 . . 123.8(4) ?
    N2 C10 H10 . . 118.1 ?
    C9 C10 H10 . . 118.1 ?
    C12 C11 H11A . . 109.5 ?
    C12 C11 H11B . . 109.5 ?
    H11A C11 H11B . . 109.5 ?
    C12 C11 H11C . . 109.5 ?
    H11A C11 H11C . . 109.5 ?
    H11B C11 H11C . . 109.5 ?
    O14 C12 N3 . . 123.9(3) ?
    O14 C12 C11 . . 121.3(3) ?
    N3 C12 C11 . . 114.8(3) ?
    C14 C13 C18 . . 119.3(3) ?
    C14 C13 N3 . . 117.3(3) ?
    C18 C13 N3 . . 123.5(3) ?
    C15 C14 C13 . . 120.8(3) ?
    C15 C14 H14 . . 119.6 ?
    C13 C14 H14 . . 119.6 ?
    C16 C15 C14 . . 119.8(3) ?
    C16 C15 H15 . . 120.1 ?
    C14 C15 H15 . . 120.1 ?
    C15 C16 C17 . . 120.0(3) ?
    C15 C16 S1 . . 121.1(2) ?
    C17 C16 S1 . . 118.9(2) ?
    C18 C17 C16 . . 120.4(3) ?
    C18 C17 H17 . . 119.8 ?
    C16 C17 H17 . . 119.8 ?
    C17 C18 C13 . . 119.7(3) ?
    C17 C18 H18 . . 120.1 ?
    C13 C18 H18 . . 120.1 ?
    N4 C19 C20 . . 111.1(2) ?
    N4 C19 H19A . . 109.4 ?
    C20 C19 H19A . . 109.4 ?
    N4 C19 H19B . . 109.4 ?
    C20 C19 H19B . . 109.4 ?
    H19A C19 H19B . . 108.0 ?
    O10 C20 O11 . . 125.3(3) ?
    O10 C20 C19 . . 118.1(2) ?
    O11 C20 C19 . . 116.6(2) ?
    C22 C21 H21A . . 109.5 ?
    C22 C21 H21B . . 109.5 ?
    H21A C21 H21B . . 109.5 ?
    C22 C21 H21C . . 109.5 ?
    H21A C21 H21C . . 109.5 ?
    H21B C21 H21C . . 109.5 ?
    O19 C22 N5 . . 123.4(3) ?
    O19 C22 C21 . . 120.7(3) ?
    N5 C22 C21 . . 115.9(3) ?
    C28 C23 C24 . . 119.6(3) ?
    C28 C23 N5 . . 123.3(3) ?
    C24 C23 N5 . . 117.1(3) ?
    C25 C24 C23 . . 120.5(3) ?
    C25 C24 H24 . . 119.7 ?
    C23 C24 H24 . . 119.7 ?
    C24 C25 C26 . . 120.1(3) ?
    C24 C25 H25 . . 120.0 ?
    C26 C25 H25 . . 120.0 ?
    C27 C26 C25 . . 119.5(3) ?
    C27 C26 S2 . . 120.0(2) ?
    C25 C26 S2 . . 120.5(2) ?
    C26 C27 C28 . . 120.6(3) ?
    C26 C27 H27 . . 119.7 ?
    C28 C27 H27 . . 119.7 ?
    C23 C28 C27 . . 119.7(3) ?
    C23 C28 H28 . . 120.2 ?
    C27 C28 H28 . . 120.2 ?
    N6 C29 C30 . . 113.0(2) ?
    N6 C29 H29A . . 109.0 ?
    C30 C29 H29A . . 109.0 ?
    N6 C29 H29B . . 109.0 ?
    C30 C29 H29B . . 109.0 ?
    H29A C29 H29B . . 107.8 ?
    O15 C30 O16 . . 124.1(2) ?
    O15 C30 C29 . . 119.7(2) ?
    O16 C30 C29 . . 116.1(2) ?
    C32 C31 H31A . . 109.5 ?
    C32 C31 H31B . . 109.5 ?
    H31A C31 H31B . . 109.5 ?
    C32 C31 H31C . . 109.5 ?
    H31A C31 H31C . . 109.5 ?
    H31B C31 H31C . . 109.5 ?
    O24 C32 N7 . . 123.4(4) ?
    O24 C32 C31 . . 122.0(4) ?
    N7 C32 C31 . . 114.6(4) ?
    C38 C33 C34 . . 118.4(3) ?
    C38 C33 N7 . . 123.9(3) ?
    C34 C33 N7 . . 117.7(3) ?
    C35 C34 C33 . . 121.2(3) ?
    C35 C34 H34 . . 119.4 ?
    C33 C34 H34 . . 119.4 ?
    C34 C35 C36 . . 119.3(3) ?
    C34 C35 H35 . . 120.4 ?
    C36 C35 H35 . . 120.4 ?
    C37 C36 C35 . . 119.9(3) ?
    C37 C36 S3 . . 120.3(2) ?
    C35 C36 S3 . . 119.8(2) ?
    C36 C37 C38 . . 120.7(3) ?
    C36 C37 H37 . . 119.7 ?
    C38 C37 H37 . . 119.7 ?
    C37 C38 C33 . . 120.5(3) ?
    C37 C38 H38 . . 119.8 ?
    C33 C38 H38 . . 119.8 ?
    N8 C39 C40 . . 112.1(2) ?
    N8 C39 H39A . . 109.2 ?
    C40 C39 H39A . . 109.2 ?
    N8 C39 H39B . . 109.2 ?
    C40 C39 H39B . . 109.2 ?
    H39A C39 H39B . . 107.9 ?
    O21 C40 O20 . . 125.6(3) ?
    O21 C40 C39 . . 117.5(2) ?
    O20 C40 C39 . . 116.9(2) ?
loop_
    _geom_torsion_atom_site_label_1
    _geom_torsion_atom_site_label_2
    _geom_torsion_atom_site_label_3
    _geom_torsion_atom_site_label_4
    _geom_torsion_site_symmetry_1
    _geom_torsion_site_symmetry_2
    _geom_torsion_site_symmetry_3
    _geom_torsion_site_symmetry_4
    _geom_torsion
    _geom_torsion_publ_flag
    O10 La1 O11 C20 2_665 . . . -0.6(2) ?
    O21 La1 O11 C20 2_665 . . . -61.6(2) ?
    O15 La1 O11 C20 . . . . 147.3(2) ?
    O20 La1 O11 C20 . . . . 65.1(2) ?
    O1 La1 O11 C20 . . . . -134.4(2) ?
    O16 La1 O11 C20 2_565 . . . -117.9(2) ?
    O2 La1 O11 C20 . . . . 99.1(2) ?
    O10 La1 O20 C40 2_665 . . . 38.9(2) ?
    O21 La1 O20 C40 2_665 . . . -22.2(3) ?
    O15 La1 O20 C40 . . . . -166.3(3) ?
    O1 La1 O20 C40 . . . . -118.2(2) ?
    O16 La1 O20 C40 2_565 . . . 94.8(3) ?
    O11 La1 O20 C40 . . . . -87.3(3) ?
    O2 La1 O20 C40 . . . . 118.7(3) ?
    O13 S1 N4 C19 . . . . -54.5(3) ?
    O12 S1 N4 C19 . . . . 177.4(2) ?
    C16 S1 N4 C19 . . . . 61.2(3) ?
    O18 S2 N6 C29 . . . . -35.9(3) ?
    O17 S2 N6 C29 . . . . -165.7(2) ?
    C26 S2 N6 C29 . . . . 78.6(2) ?
    O23 S3 N8 C39 . . . . 44.2(3) ?
    O22 S3 N8 C39 . . . . 174.6(2) ?
    C36 S3 N8 C39 . . . . -69.9(3) ?
    C5 N1 C1 C2 . . . . 1.2(7) ?
    N1 C1 C2 C3 . . . . 0.1(6) ?
    C1 C2 C3 C4 . . . . -1.5(6) ?
    C1 C2 C3 C8 . . . . 175.3(4) ?
    C2 C3 C4 C5 . . . . 1.4(7) ?
    C8 C3 C4 C5 . . . . -175.4(4) ?
    C1 N1 C5 C4 . . . . -1.3(8) ?
    C3 C4 C5 N1 . . . . 0.0(9) ?
    C10 N2 C6 C7 . . . . -0.7(5) ?
    N2 C6 C7 C8 . . . . 0.3(5) ?
    C6 C7 C8 C9 . . . . 0.2(5) ?
    C6 C7 C8 C3 . . . . -177.3(3) ?
    C2 C3 C8 C7 . . . . 33.0(5) ?
    C4 C3 C8 C7 . . . . -150.4(4) ?
    C2 C3 C8 C9 . . . . -144.4(4) ?
    C4 C3 C8 C9 . . . . 32.2(6) ?
    C7 C8 C9 C10 . . . . -0.3(6) ?
    C3 C8 C9 C10 . . . . 177.2(4) ?
    C6 N2 C10 C9 . . . . 0.6(6) ?
    C8 C9 C10 N2 . . . . -0.1(7) ?
    C13 N3 C12 O14 . . . . -3.9(5) ?
    C13 N3 C12 C11 . . . . 175.4(3) ?
    C12 N3 C13 C14 . . . . -171.7(3) ?
    C12 N3 C13 C18 . . . . 9.3(5) ?
    C18 C13 C14 C15 . . . . -0.9(5) ?
    N3 C13 C14 C15 . . . . -180.0(3) ?
    C13 C14 C15 C16 . . . . 0.4(5) ?
    C14 C15 C16 C17 . . . . 1.0(5) ?
    C14 C15 C16 S1 . . . . -179.7(2) ?
    O13 S1 C16 C15 . . . . 5.6(3) ?
    O12 S1 C16 C15 . . . . 136.2(3) ?
    N4 S1 C16 C15 . . . . -110.1(3) ?
    O13 S1 C16 C17 . . . . -175.0(2) ?
    O12 S1 C16 C17 . . . . -44.4(3) ?
    N4 S1 C16 C17 . . . . 69.3(3) ?
    C15 C16 C17 C18 . . . . -1.7(5) ?
    S1 C16 C17 C18 . . . . 178.9(2) ?
    C16 C17 C18 C13 . . . . 1.1(5) ?
    C14 C13 C18 C17 . . . . 0.2(5) ?
    N3 C13 C18 C17 . . . . 179.2(3) ?
    S1 N4 C19 C20 . . . . -172.33(19) ?
    La1 O10 C20 O11 2_665 . . . -65.3(7) ?
    La1 O10 C20 C19 2_665 . . . 114.3(5) ?
    La1 O11 C20 O10 . . . . 19.9(4) ?
    La1 O11 C20 C19 . . . . -159.66(18) ?
    N4 C19 C20 O10 . . . . 2.6(4) ?
    N4 C19 C20 O11 . . . . -177.8(2) ?
    C23 N5 C22 O19 . . . . -1.3(6) ?
    C23 N5 C22 C21 . . . . 178.5(3) ?
    C22 N5 C23 C28 . . . . 8.6(5) ?
    C22 N5 C23 C24 . . . . -172.1(3) ?
    C28 C23 C24 C25 . . . . -1.3(5) ?
    N5 C23 C24 C25 . . . . 179.4(3) ?
    C23 C24 C25 C26 . . . . 0.3(5) ?
    C24 C25 C26 C27 . . . . 0.6(5) ?
    C24 C25 C26 S2 . . . . -176.7(2) ?
    O18 S2 C26 C27 . . . . -134.9(2) ?
    O17 S2 C26 C27 . . . . -5.8(3) ?
    N6 S2 C26 C27 . . . . 108.9(3) ?
    O18 S2 C26 C25 . . . . 42.4(3) ?
    O17 S2 C26 C25 . . . . 171.5(2) ?
    N6 S2 C26 C25 . . . . -73.7(3) ?
    C25 C26 C27 C28 . . . . -0.5(5) ?
    S2 C26 C27 C28 . . . . 176.9(3) ?
    C24 C23 C28 C27 . . . . 1.4(5) ?
    N5 C23 C28 C27 . . . . -179.3(3) ?
    C26 C27 C28 C23 . . . . -0.5(5) ?
    S2 N6 C29 C30 . . . . 165.5(2) ?
    La1 O16 C30 O15 2_565 . . . 19.3(4) ?
    La1 O16 C30 C29 2_565 . . . -158.89(18) ?
    N6 C29 C30 O15 . . . . -1.5(4) ?
    N6 C29 C30 O16 . . . . 176.8(2) ?
    C33 N7 C32 O24 . . . . -4.5(7) ?
    C33 N7 C32 C31 . . . . 173.5(4) ?
    C32 N7 C33 C38 . . . . 1.1(6) ?
    C32 N7 C33 C34 . . . . -177.6(4) ?
    C38 C33 C34 C35 . . . . -2.0(5) ?
    N7 C33 C34 C35 . . . . 176.8(3) ?
    C33 C34 C35 C36 . . . . 0.7(5) ?
    C34 C35 C36 C37 . . . . 0.8(5) ?
    C34 C35 C36 S3 . . . . 179.8(3) ?
    O23 S3 C36 C37 . . . . -13.3(3) ?
    O22 S3 C36 C37 . . . . -143.7(3) ?
    N8 S3 C36 C37 . . . . 103.3(3) ?
    O23 S3 C36 C35 . . . . 167.7(2) ?
    O22 S3 C36 C35 . . . . 37.3(3) ?
    N8 S3 C36 C35 . . . . -75.7(3) ?
    C35 C36 C37 C38 . . . . -0.8(5) ?
    S3 C36 C37 C38 . . . . -179.9(3) ?
    C36 C37 C38 C33 . . . . -0.5(6) ?
    C34 C33 C38 C37 . . . . 1.9(5) ?
    N7 C33 C38 C37 . . . . -176.8(3) ?
    S3 N8 C39 C40 . . . . -112.7(2) ?
    La1 O21 C40 O20 2_665 . . . 25.1(7) ?
    La1 O21 C40 C39 2_665 . . . -156.4(4) ?
    La1 O20 C40 O21 . . . . 9.6(5) ?
    La1 O20 C40 C39 . . . . -168.93(18) ?
    N8 C39 C40 O21 . . . . 47.5(4) ?
    N8 C39 C40 O20 . . . . -133.9(3) ?
loop_
    _geom_hbond_atom_site_label_D
    _geom_hbond_atom_site_label_H
    _geom_hbond_atom_site_label_A
    _geom_hbond_site_symmetry_A
    _geom_hbond_distance_DH
    _geom_hbond_distance_HA
    _geom_hbond_distance_DA
    _geom_hbond_angle_DHA
    _geom_hbond_publ_flag
    O1 H1W O23 2_665 0.82 2.11 2.872(3) 153.2 y
    O1 H2W O2 2_565 0.83 1.99 2.818(3) 179.0 y
    O2 H3W N2 . 0.84 2.00 2.827(4) 171.0 y
    O2 H4W O4 2_565 0.83 1.98 2.744(3) 153.5 y
    O3 H5W O9 2_776 0.85 1.98 2.801(4) 162.4 y
    O3 H6W O14 2_766 0.84 1.94 2.772(3) 174.6 y
    O4 H7W N1 1_565 0.83 1.99 2.781(4) 157.8 y
    O4 H8W O12 1_455 0.82 2.41 3.166(3) 153.5 y
    O4 H8W S1 1_455 0.82 2.94 3.711(3) 155.8 y
    O5 H9W O4 . 0.84 2.04 2.865(4) 167.2 y
    O5 H10W O11 . 0.83 2.03 2.844(4) 168.2 y
    O6 H11W O5 . 0.84 1.91 2.716(4) 160.4 y
    O6 H12W O18 . 0.84 2.01 2.805(3) 158.3 y
    O7 H13W O13 . 0.83 2.12 2.914(4) 159.9 y
    O7 H14W O6 . 0.84 2.00 2.810(4) 164.5 y
    O8 H15W O19 1_565 0.83 2.00 2.722(4) 144.8 y
    O8 H16W O7 . 0.91 1.88 2.708(4) 151.3 y
    O9 H17W O8 . 0.83 2.00 2.751(4) 151.1 y
    N3 H3 O6 2_666 0.86 2.15 3.007(4) 171.2 y
    N4 H4 O16 1_655 0.85 2.30 3.151(3) 173.3 y
    N5 H5 O3 2_666 0.86 2.06 2.921(4) 176.6 y
    N6 H6 O20 . 0.86 2.19 3.040(3) 169.3 y
    N7 H7 O8 1_545 0.86 2.02 2.878(4) 171.9 y
    N8 H8 O17 . 0.86 2.33 2.974(3) 131.3 y
