# Supplementary material for: catena-Poly[[[diaqua­lanthanum(III)]-tetra­kis[μ-N-(4-acetamido­phenyl­sulfon­yl)­glycinato]-[diaqua­lanthanum(III)]-bis­[μ-N-(4-acetamido­phenyl­sulfon­yl)­glycinato]] 4,4′-bipyridine disolvate tetra­deca­hydrate]
Source: Acta Crystallogr Sect E Struct Rep Online. 2008 Oct 4;64(Pt 11):m1364–5. doi: 10.1107/S1600536808031450 (PMC2959705; doi:10.1107/S1600536808031450)
Supplement: Supplementary file 2 [file e-64-m1364-Isup2.hkl]

# 
# h,k,l, Fc-squared, Fo-squared, sigma(Fo-squared) and status flag 
# 
data_I
_shelx_title ' A in P-1' 
_shelx_refln_list_code          4 
_shelx_F_calc_maximum      378.41 
_exptl_crystal_F_000      1304.00 
_reflns_d_resolution_high  0.8255 
 
loop_ 
 _symmetry_equiv_pos_as_xyz 
 'x, y, z' 
 '-x, -y, -z' 
 
_cell_length_a     9.6379 
_cell_length_b    16.9589 
_cell_length_c    17.6005 
_cell_angle_alpha  99.971 
_cell_angle_beta  105.758 
_cell_angle_gamma  93.692 
 
_shelx_F_squared_multiplier     1.000 
 
loop_ 
 _refln_index_h 
 _refln_index_k 
 _refln_index_l 
 _refln_F_squared_calc 
 _refln_F_squared_meas 
 _refln_F_squared_sigma 
 _refln_observed_status 
   2   0   0    19850.18    20388.32    195.67 o 
   3   0   0     3922.48     4116.62     63.34 o 
   4   0   0      300.78      323.62     18.48 o 
   5   0   0       64.89       57.26     15.41 o 
   6   0   0     8787.40     9032.33    118.59 o 
   7   0   0      452.31      393.61     42.63 o 
   8   0   0     3639.89     3838.39    114.01 o 
   9   0   0      371.88      361.10     56.69 o 
  10   0   0      400.47      404.10     72.86 o 
  11   0   0       73.96       49.89     32.06 o 
 -11   1   0      168.54      119.00     38.68 o 
 -10   1   0      471.09      535.41     60.43 o 
  -9   1   0     1279.22     1213.29     60.20 o 
  -8   1   0     1836.46     1821.74     89.59 o 
  -7   1   0     2010.92     2158.56     79.41 o 
  -6   1   0     6465.33     6266.37     94.27 o 
  -5   1   0     1035.26     1123.06     34.69 o 
  -4   1   0     1779.60     1552.71     36.54 o 
  -3   1   0    15878.20    15645.41    140.98 o 
  -2   1   0      825.64      896.95     20.32 o 
  -1   1   0      206.65      208.02     15.12 o 
   1   1   0       42.50       40.46      8.82 o 
   2   1   0    12364.35    12265.33    108.49 o 
   3   1   0     5567.51     5426.54     67.44 o 
   4   1   0      122.82      130.58     14.05 o 
   5   1   0     1735.29     1670.69     55.52 o 
   6   1   0    16971.12    17146.30    195.34 o 
   7   1   0      265.81      236.40     24.18 o 
   8   1   0     4831.51     4786.02    128.39 o 
   9   1   0       88.63       72.31     30.69 o 
  10   1   0      300.58      290.89     72.51 o 
  11   1   0       57.93      110.12     39.00 o 
 -11   2   0       26.97      -26.05     27.89 o 
 -10   2   0     1145.91     1273.47     67.08 o 
  -9   2   0     1004.10      989.02     55.67 o 
  -8   2   0     4782.77     4530.59    174.98 o 
  -7   2   0     5570.60     5861.55    134.01 o 
  -6   2   0     9474.35     9904.62    124.92 o 
  -5   2   0       31.48       28.89     15.43 o 
  -4   2   0      219.20      213.56     21.49 o 
  -3   2   0    16490.34    16680.12    148.66 o 
  -2   2   0     3724.94     3686.58     46.86 o 
  -1   2   0      291.29      451.19     16.04 o 
   0   2   0    24966.65    25050.59    319.72 o 
   1   2   0      219.91      245.00     11.52 o 
   2   2   0      881.65     1012.18     32.64 o 
   3   2   0     2238.77     2196.21     41.48 o 
   4   2   0     4075.59     3927.07     63.38 o 
   5   2   0     2202.50     2389.59     53.10 o 
   6   2   0     5546.80     5249.52     88.22 o 
   7   2   0      258.64      265.44     25.87 o 
   8   2   0     1822.90     2121.00    132.50 o 
   9   2   0     1474.01     1560.68    119.41 o 
  10   2   0     1174.52     1188.19    119.55 o 
 -11   3   0       16.14        6.48     39.97 o 
 -10   3   0      945.56      885.34     58.21 o 
  -9   3   0      236.77      196.08     31.33 o 
  -8   3   0     2562.15     2521.93     82.74 o 
  -7   3   0     4019.91     4330.89    111.95 o 
  -6   3   0    12993.47    13054.05    150.15 o 
  -5   3   0       10.44        8.50      9.64 o 
  -4   3   0    10025.42     9420.97    106.49 o 
  -3   3   0     3843.71     3611.37     46.32 o 
  -2   3   0    14876.86    14538.26    109.98 o 
  -1   3   0     9038.67     8796.64    102.91 o 
   0   3   0     2550.23     2983.23     49.13 o 
   1   3   0     8541.10     8694.47     83.43 o 
   2   3   0     5153.34     5390.83     65.21 o 
   3   3   0      764.42      777.42     30.83 o 
   4   3   0     4923.20     5213.70     76.64 o 
   5   3   0      682.45      801.96     50.95 o 
   6   3   0     1904.36     1962.15     53.27 o 
   7   3   0      167.98      166.17     22.76 o 
   8   3   0      763.35      747.34     55.30 o 
   9   3   0     1304.98     1339.23    117.59 o 
  10   3   0     1317.77     1236.76    124.03 o 
 -11   4   0       82.28      100.59     36.10 o 
 -10   4   0     1678.54     1706.11     74.17 o 
  -9   4   0        8.80       13.31     18.39 o 
  -8   4   0      272.13      232.71     31.48 o 
  -7   4   0       77.92      106.27     21.83 o 
  -6   4   0     3894.28     4010.68     65.11 o 
  -5   4   0       19.25       27.39      9.31 o 
  -4   4   0     5965.65     5704.28     68.39 o 
  -3   4   0       77.87      114.84     10.81 o 
  -2   4   0     3013.58     3219.87     47.47 o 
  -1   4   0      684.46      661.63     19.02 o 
   0   4   0     4490.76     4774.88     55.62 o 
   1   4   0    14673.20    13902.71    124.88 o 
   2   4   0    23016.65    22026.17    188.33 o 
   3   4   0       26.77       49.31     10.82 o 
   4   4   0     8772.83     8580.88    106.99 o 
   5   4   0      205.61      281.88     22.84 o 
   6   4   0     1325.04     1442.48     47.37 o 
   7   4   0        7.18        1.35     14.40 o 
   8   4   0      928.62     1104.34    102.47 o 
   9   4   0      476.66      568.48     86.51 o 
  10   4   0     1142.23     1104.62    121.65 o 
 -11   5   0     1220.58     1105.05     67.78 o 
 -10   5   0     1499.68     1488.25     70.87 o 
  -9   5   0     1135.13     1066.78     64.76 o 
  -8   5   0        9.47       11.03     17.23 o 
  -7   5   0      623.33      624.26     39.11 o 
  -6   5   0     2265.14     2112.34     49.72 o 
  -5   5   0     1831.73     2018.96     49.08 o 
  -4   5   0    12602.93    12225.42    113.87 o 
  -3   5   0       34.43       19.01     11.95 o 
  -2   5   0     1278.97     1360.01     31.57 o 
  -1   5   0     2638.61     2807.00     42.48 o 
   0   5   0     3209.53     3029.66     44.96 o 
   1   5   0    10030.72    10296.27    142.67 o 
   2   5   0    20673.18    20276.81    184.65 o 
   3   5   0     2314.74     2149.49     73.60 o 
   4   5   0     9325.87     9370.91    116.37 o 
   5   5   0     2228.55     2171.73     55.13 o 
   6   5   0     2051.35     2145.66     59.05 o 
   7   5   0        2.32      -15.82     14.32 o 
   8   5   0     3254.20     3604.87    172.18 o 
   9   5   0        3.88       -8.96     32.90 o 
  10   5   0     1671.92     1818.25    152.02 o 
 -11   6   0      559.60      590.46     54.36 o 
 -10   6   0     3081.29     3216.45    135.04 o 
  -9   6   0      890.30      904.81     53.14 o 
  -8   6   0      275.84      319.12     34.01 o 
  -7   6   0      110.78      115.76     21.85 o 
  -6   6   0     4407.01     4269.26     68.88 o 
  -5   6   0     8214.19     8568.83     97.48 o 
  -4   6   0    11302.12    11281.04    128.20 o 
  -3   6   0     5651.66     6037.73     81.06 o 
  -2   6   0     6462.51     6982.31    123.51 o 
  -1   6   0      472.95      470.54     20.05 o 
   0   6   0       27.26       20.70     12.14 o 
   1   6   0      845.24     1063.90     30.32 o 
   2   6   0     9900.99     9650.96    130.12 o 
   3   6   0       15.93       23.88     10.29 o 
   4   6   0     2768.33     2829.79     59.95 o 
   5   6   0     4636.40     4742.76    147.31 o 
   6   6   0     1305.68     1329.50     84.22 o 
   7   6   0      898.04      863.65     93.23 o 
   8   6   0     5260.75     5221.97    211.94 o 
   9   6   0      103.92      117.31     50.39 o 
  10   6   0     1927.98     2345.58    164.62 o 
 -10   7   0     1260.45     1424.67    137.81 o 
  -9   7   0      173.15      178.74     82.03 o 
  -8   7   0     2488.82     2560.63     77.04 o 
  -7   7   0       42.13       35.65     16.81 o 
  -6   7   0     2965.76     2995.58     67.24 o 
  -5   7   0      514.47      455.68     28.12 o 
  -4   7   0     5225.02     5271.10     81.96 o 
  -3   7   0      380.43      454.86     23.54 o 
  -2   7   0    21313.69    21471.29    193.16 o 
  -1   7   0     1419.27     1543.22     35.20 o 
   0   7   0     8130.74     8301.45    108.21 o 
   1   7   0     6943.52     6756.30     86.67 o 
   2   7   0     1179.87     1095.21     34.46 o 
   3   7   0      189.60      205.17     19.41 o 
   4   7   0       84.53       90.78     16.62 o 
   5   7   0     1767.26     1739.32     52.53 o 
   6   7   0      869.94      855.23     41.45 o 
   7   7   0      919.78      871.47     57.02 o 
   8   7   0     1786.91     1896.51    129.07 o 
   9   7   0      189.05      166.44     58.23 o 
  10   7   0      464.04      353.46     81.05 o 
 -10   8   0      372.28      387.46     57.39 o 
  -9   8   0      303.18      302.23     46.57 o 
  -8   8   0     1219.46     1269.99     69.86 o 
  -7   8   0      118.44      121.74     29.68 o 
  -6   8   0     3382.08     3589.93     76.22 o 
  -5   8   0      148.81      165.04     44.51 o 
  -4   8   0     3986.16     4122.28    116.17 o 
  -3   8   0     1888.22     2014.08     47.35 o 
  -2   8   0    10287.36    10304.52    115.94 o 
  -1   8   0     2890.39     2847.66     51.75 o 
   0   8   0    14347.11    14398.17    156.50 o 
   1   8   0     6908.38     7069.01     93.39 o 
   2   8   0     2371.01     2381.23     52.92 o 
   3   8   0      394.85      432.40     26.76 o 
   4   8   0     3920.84     3936.77     77.16 o 
   5   8   0      159.88      162.10     22.45 o 
   6   8   0     1446.16     1412.07     87.48 o 
   7   8   0        4.36       10.05     21.60 o 
   8   8   0     1200.84     1304.37    117.87 o 
   9   8   0        1.44       48.71     44.10 o 
 -10   9   0      680.31      672.89     67.29 o 
  -9   9   0      667.30      700.12     63.68 o 
  -8   9   0     2592.04     2523.00     97.06 o 
  -7   9   0      226.97      203.06     36.66 o 
  -6   9   0      489.61      537.30     41.52 o 
  -5   9   0      973.28      956.00     39.66 o 
  -4   9   0     1772.18     1799.77     49.23 o 
  -3   9   0      695.18      786.17     31.46 o 
  -2   9   0     2304.25     2126.26     58.18 o 
  -1   9   0     4679.41     4691.80     72.24 o 
   0   9   0     6614.35     6490.14     88.95 o 
   1   9   0      560.63      563.75     27.55 o 
   2   9   0       62.88       57.37     14.42 o 
   3   9   0      548.52      584.57     40.09 o 
   4   9   0     5194.16     5147.69     92.60 o 
   5   9   0      125.21      132.03     22.10 o 
   6   9   0     5652.17     5762.35    136.79 o 
   7   9   0       27.08       19.40     25.48 o 
   8   9   0       93.79       75.17     51.65 o 
   9   9   0        3.00       83.29     53.33 o 
 -10  10   0     1488.17     1395.64    137.32 o 
  -9  10   0      616.86      549.72     92.39 o 
  -8  10   0     3370.86     3443.28    114.92 o 
  -7  10   0      478.10      414.19     49.13 o 
  -6  10   0     1393.06     1486.31     52.23 o 
  -5  10   0      186.79      189.55     46.23 o 
  -4  10   0      498.80      563.43     51.84 o 
  -3  10   0     1881.49     1953.43     49.47 o 
  -2  10   0     2413.21     2342.27     51.61 o 
  -1  10   0      155.33      188.74     18.08 o 
   0  10   0     3997.28     3985.46     69.53 o 
   1  10   0      114.26      120.56     17.10 o 
   2  10   0      433.59      398.34     27.11 o 
   3  10   0     2296.99     2437.54     61.86 o 
   4  10   0      826.76      911.63     48.55 o 
   5  10   0      419.12      407.27     33.23 o 
   6  10   0     3314.57     3440.89    189.12 o 
   7  10   0       14.36       35.24     28.84 o 
   8  10   0      285.22      479.17     85.25 o 
   9  10   0      339.61      230.69     66.77 o 
 -10  11   0     1364.26     1235.64    132.85 o 
  -9  11   0      261.98       96.03     55.57 o 
  -8  11   0     1930.71     2016.33    140.96 o 
  -7  11   0       40.50       47.31     41.44 o 
  -6  11   0     4205.15     4446.56    118.52 o 
  -5  11   0      146.70      124.04     27.57 o 
  -4  11   0     4252.04     4168.82    108.77 o 
  -3  11   0      505.67      491.02     40.64 o 
  -2  11   0     6389.12     6530.52    134.83 o 
  -1  11   0     2889.78     2868.53     85.27 o 
   0  11   0     7062.54     7130.66    101.51 o 
   1  11   0      358.13      385.47     49.01 o 
   2  11   0      485.19      544.56     34.94 o 
   3  11   0       13.58       39.75     15.09 o 
   4  11   0     1349.24     1205.80     77.70 o 
   5  11   0        9.73       38.60     48.08 o 
   6  11   0     1856.43     1900.26     83.53 o 
   7  11   0       83.87       67.33     31.03 o 
   8  11   0      354.40      290.05     72.09 o 
  -9  12   0      339.88      285.15     76.15 o 
  -8  12   0     1243.84     1198.96    121.65 o 
  -7  12   0      150.01       82.45     49.69 o 
  -6  12   0     4637.50     4439.32    123.13 o 
  -5  12   0     1406.90     1332.15     66.68 o 
  -4  12   0     3321.09     3279.96    188.42 o 
  -3  12   0        0.73       18.64     18.07 o 
  -2  12   0     6416.60     6213.27    136.14 o 
  -1  12   0     2278.78     2286.05     80.14 o 
   0  12   0     6337.66     5994.02    253.51 o 
   1  12   0      299.91      274.88     34.96 o 
   2  12   0     3013.78     3037.28     94.33 o 
   3  12   0      830.37      794.63     61.32 o 
   4  12   0      638.11      689.04     41.19 o 
   5  12   0      259.36      320.58     80.35 o 
   6  12   0     1079.93     1081.73     68.84 o 
   7  12   0       52.22       23.53     37.31 o 
   8  12   0       98.53      -20.58     36.96 o 
  -9  13   0      887.72     1033.78    127.39 o 
  -8  13   0       17.37       34.86     46.75 o 
  -7  13   0      449.99      427.51     81.61 o 
  -6  13   0     3291.51     3320.63    156.57 o 
  -5  13   0       18.95       36.26     23.11 o 
  -4  13   0     1983.50     1821.59    158.25 o 
  -3  13   0       20.49       44.85     22.70 o 
  -2  13   0      933.82      810.17     55.74 o 
  -1  13   0      386.35      466.87     44.88 o 
   0  13   0     2175.22     2142.77     82.42 o 
   1  13   0      676.17      588.84     48.50 o 
   2  13   0      951.11      972.92     87.28 o 
   3  13   0     1639.41     1473.44    117.80 o 
   4  13   0     3716.95     3663.25    162.24 o 
   5  13   0       56.93       46.47     38.78 o 
   6  13   0     1803.30     1712.01    121.79 o 
   7  13   0       83.60      108.07     52.21 o 
  -8  14   0      624.17      681.72    105.41 o 
  -7  14   0      635.18      737.30    102.89 o 
  -6  14   0     2740.59     2852.41    105.44 o 
  -5  14   0      501.10      570.40     54.07 o 
  -4  14   0      546.41      601.12     53.48 o 
  -3  14   0       95.69       83.87     29.82 o 
  -2  14   0      533.96      519.72     50.44 o 
  -1  14   0      515.44      461.71     47.13 o 
   0  14   0     1163.22     1335.78     71.86 o 
   1  14   0     1433.67     1368.44     80.07 o 
   2  14   0     1329.38     1357.36    118.64 o 
   3  14   0      561.84      530.56     51.37 o 
   4  14   0     1570.15     1330.41    106.53 o 
   5  14   0      120.06       55.99     39.34 o 
   6  14   0      895.04      895.20     99.11 o 
   7  14   0      386.70      366.76     75.59 o 
  -8  15   0      454.38      402.45     92.11 o 
  -7  15   0      299.67      317.06     80.91 o 
  -6  15   0     2300.99     2269.84    155.66 o 
  -5  15   0      413.92      434.35    108.70 o 
  -4  15   0     2945.60     2932.57    107.21 o 
  -3  15   0      236.90      165.78     35.50 o 
  -2  15   0      980.69      953.47     65.11 o 
  -1  15   0       34.76       28.65     24.05 o 
   0  15   0     2233.43     2180.46    164.20 o 
   1  15   0       98.58      123.69     32.21 o 
   2  15   0      561.71      579.92     54.64 o 
   3  15   0      129.58      125.15     46.19 o 
   4  15   0       75.18       69.71     42.70 o 
   5  15   0      382.73      527.60     82.17 o 
   6  15   0       72.85        3.78     39.62 o 
  -7  16   0      118.58      154.12     64.39 o 
  -6  16   0      969.64     1068.50    121.23 o 
  -5  16   0      301.71      334.70     88.05 o 
  -4  16   0     1272.88     1187.93    230.69 o 
  -3  16   0       69.02       56.41     29.04 o 
  -2  16   0     1835.92     1776.23     84.95 o 
  -1  16   0        3.24        9.01     24.78 o 
   0  16   0     1291.32     1365.16    118.22 o 
   1  16   0      190.13      204.10     40.70 o 
   2  16   0     2109.24     2063.35     92.74 o 
   3  16   0        3.22       42.98     36.96 o 
   4  16   0     1170.21     1314.17    116.19 o 
   5  16   0       45.11       64.67     44.51 o 
  -7  17   0      532.06      432.83    100.79 o 
  -6  17   0      647.11      605.71    102.75 o 
  -5  17   0      268.09      264.27     46.86 o 
  -4  17   0      894.21      840.63     87.70 o 
  -3  17   0      111.55       92.18     35.87 o 
  -2  17   0     1235.32     1185.76    107.09 o 
  -1  17   0       19.45       21.25     36.54 o 
   0  17   0     1235.42     1294.06    149.22 o 
   1  17   0        4.66       -4.72     26.47 o 
   2  17   0     1180.62     1145.98     92.60 o 
   3  17   0      167.47      200.88     62.15 o 
   4  17   0     1370.05     1411.04    126.41 o 
  -6  18   0      229.54      252.81     87.07 o 
  -5  18   0      744.94      767.91     71.54 o 
  -4  18   0      667.17      592.99     65.30 o 
  -3  18   0        0.39       30.33     30.78 o 
  -2  18   0      469.88      298.57     49.26 o 
  -1  18   0       42.18      -10.03     27.20 o 
   0  18   0      150.29      117.68     36.89 o 
   1  18   0      260.24      262.32     57.04 o 
   2  18   0      826.91      921.52    107.79 o 
   3  18   0      851.78      912.14    106.11 o 
  -5  19   0      211.35      189.05     48.99 o 
  -4  19   0      412.39      373.46     58.03 o 
  -3  19   0       91.42       53.45     32.65 o 
  -2  19   0     1056.18     1048.70     79.56 o 
  -1  19   0       16.89       -3.15     28.70 o 
   0  19   0      131.12      137.13     42.66 o 
   1  19   0      380.91      386.35     56.42 o 
   2  19   0      453.91      339.46     77.97 o 
  -3  20   0        0.50        7.67     34.19 o 
  -2  20   0     1081.71     1117.61    123.89 o 
  -1  20   0       20.75        8.99     35.12 o 
   0  20   0      500.79      494.73    114.23 o 
  -1 -20   1      127.43      149.60     51.58 o 
   0 -20   1     1018.53      775.23    106.39 o 
   1 -20   1        0.13      -11.15     33.40 o 
   2 -20   1     1517.28     1483.18    150.83 o 
   3 -20   1       58.03       91.75     41.12 o 
  -2 -19   1      324.34      513.18     89.45 o 
  -1 -19   1       13.53      -12.49     28.33 o 
   0 -19   1     1158.00     1028.00     78.50 o 
   1 -19   1        2.10      -17.82     28.43 o 
   2 -19   1     1243.95     1155.24     82.24 o 
   3 -19   1      299.06      284.98     83.78 o 
   4 -19   1      767.56      644.35     69.29 o 
   5 -19   1        0.72       19.14     36.40 o 
  -4 -18   1      224.97      205.64     66.07 o 
  -3 -18   1       59.40       87.63     48.57 o 
  -2 -18   1      371.27      365.14     53.87 o 
  -1 -18   1        0.89       12.60     27.52 o 
   0 -18   1      289.31      249.76     46.77 o 
   1 -18   1      143.71      156.05     40.74 o 
   2 -18   1      887.66      907.34     72.64 o 
   3 -18   1      574.53      566.59     62.56 o 
   4 -18   1      650.56      639.00    132.22 o 
   5 -18   1      220.68      172.49     68.24 o 
   6 -18   1      807.40     1084.74    133.26 o 
  -5 -17   1       63.10       90.43     51.93 o 
  -4 -17   1     1334.39     1455.84    125.57 o 
  -3 -17   1        2.68      -44.51     29.68 o 
  -2 -17   1     1215.90     1257.77     80.03 o 
  -1 -17   1      270.30      316.39     47.87 o 
   0 -17   1      302.84      261.17     45.63 o 
   1 -17   1      227.95      235.16     52.56 o 
   2 -17   1      677.54      670.32     62.38 o 
   3 -17   1       66.43       26.91     28.45 o 
   4 -17   1      162.61      153.60     39.08 o 
   5 -17   1      735.05      650.11     65.44 o 
   6 -17   1      172.71      167.84     66.77 o 
   7 -17   1       71.19       61.31     52.91 o 
  -6 -16   1      498.21      610.19     91.55 o 
  -5 -16   1       19.24       73.91     45.63 o 
  -4 -16   1     2254.99     2397.37    144.04 o 
  -3 -16   1       20.05       40.56     29.29 o 
  -2 -16   1     2166.47     2250.54     96.41 o 
  -1 -16   1      135.33       57.12     29.44 o 
   0 -16   1      492.75      480.92    115.49 o 
   1 -16   1      273.66      299.25     44.87 o 
   2 -16   1     2005.78     2047.71     91.39 o 
   3 -16   1       29.54       19.80     27.04 o 
   4 -16   1     1487.60     1607.24    237.20 o 
   5 -16   1       10.81       11.50     37.45 o 
   6 -16   1      210.36      179.97     41.58 o 
   7 -16   1      117.94       57.95     56.13 o 
  -6 -15   1      232.62      202.28     57.67 o 
  -5 -15   1       38.23       46.47     40.74 o 
  -4 -15   1     1123.90     1303.11    110.59 o 
  -3 -15   1      172.60      211.03     47.17 o 
  -2 -15   1     1502.23     1457.91     75.19 o 
  -1 -15   1      748.29      777.10     79.02 o 
   0 -15   1     3573.69     3415.50    110.74 o 
   1 -15   1     2767.04     2851.09    102.63 o 
   2 -15   1     7730.45     7725.49    172.63 o 
   3 -15   1        3.29      -26.14     19.41 o 
   4 -15   1     4270.60     4089.50    168.68 o 
   5 -15   1      170.46      105.67     33.77 o 
   6 -15   1      401.73      383.42     51.06 o 
   7 -15   1       59.42       49.97     47.03 o 
   8 -15   1      630.92      575.90    106.53 o 
  -7 -14   1       44.14      -21.00     40.04 o 
  -6 -14   1       59.71        0.98     37.94 o 
  -5 -14   1      675.54      855.30     93.23 o 
  -4 -14   1     1129.98     1318.83     76.78 o 
  -3 -14   1      206.71      283.08     41.12 o 
  -2 -14   1     1052.91      984.11     63.43 o 
  -1 -14   1      619.80      585.05     68.87 o 
   0 -14   1     3629.26     3711.97    228.59 o 
   1 -14   1      301.22      338.28     42.58 o 
   2 -14   1     3044.83     2703.98     95.84 o 
   3 -14   1      109.44       86.35     29.23 o 
   4 -14   1     4148.20     4026.78    196.40 o 
   5 -14   1     1289.62     1285.00     74.13 o 
   6 -14   1     1491.11     1558.26     82.53 o 
   7 -14   1      755.01      741.08    103.87 o 
   8 -14   1     1548.30     1685.55    148.94 o 
  -7 -13   1        3.48      -45.77     30.52 o 
  -6 -13   1     1929.48     1923.10    123.33 o 
  -5 -13   1      957.16      816.95     85.11 o 
  -4 -13   1     1333.38     1397.01     80.00 o 
  -3 -13   1     1259.72     1254.55     66.85 o 
  -2 -13   1     2614.39     2557.59    105.90 o 
  -1 -13   1     2896.06     2752.48    119.20 o 
   0 -13   1      149.58      252.66     36.33 o 
   1 -13   1      248.87      256.65     49.69 o 
   2 -13   1     2556.36     2621.76    146.98 o 
   3 -13   1      462.92      440.94     60.47 o 
   4 -13   1     2176.05     2157.21     85.38 o 
   5 -13   1      781.38      830.67     75.73 o 
   6 -13   1     1032.29     1126.83     68.77 o 
   7 -13   1      791.66      833.05    104.57 o 
   8 -13   1      461.31      472.59     92.95 o 
   9 -13   1      120.35      125.15     62.71 o 
  -8 -12   1      737.34      889.46    104.29 o 
  -7 -12   1        1.24       -9.58     44.24 o 
  -6 -12   1     2108.99     2188.71    145.72 o 
  -5 -12   1      156.41      163.93     26.86 o 
  -4 -12   1     1029.49      990.22     59.73 o 
  -3 -12   1      224.91      177.88     40.67 o 
  -2 -12   1     2028.21     2134.28     93.09 o 
  -1 -12   1       86.19       79.11     23.51 o 
   0 -12   1     7172.04     7129.84    306.64 o 
   1 -12   1        2.74      -14.30     14.79 o 
   2 -12   1     3210.04     3150.58     95.34 o 
   3 -12   1      347.80      324.78     38.27 o 
   4 -12   1     1515.22     1445.54    146.35 o 
   5 -12   1       13.85       13.97     19.17 o 
   6 -12   1     1431.79     1583.08     75.16 o 
   7 -12   1      667.36      653.31     91.55 o 
   8 -12   1       86.52       67.47     51.09 o 
   9 -12   1       17.01       -1.54     49.13 o 
  -8 -11   1      687.79      764.17     96.03 o 
  -7 -11   1        1.90       -4.55     23.84 o 
  -6 -11   1      400.15      410.71     45.55 o 
  -5 -11   1       10.52       -9.40     20.95 o 
  -4 -11   1     3129.58     3177.87     75.95 o 
  -3 -11   1      161.67      176.55     27.13 o 
  -2 -11   1     4505.36     4188.40    148.72 o 
  -1 -11   1        1.38      -12.48     10.37 o 
   0 -11   1     5910.82     5556.09    122.34 o 
   1 -11   1       73.15       57.08     24.50 o 
   2 -11   1     6760.97     6581.10    135.32 o 
   3 -11   1      136.45      183.92     88.54 o 
   4 -11   1     5411.59     5383.36    126.23 o 
   5 -11   1        9.81      -15.46     18.48 o 
   6 -11   1     7779.94     7893.78    164.36 o 
   7 -11   1      760.90      733.10     91.83 o 
   8 -11   1      959.45     1099.30    115.63 o 
   9 -11   1        1.32       24.50     45.35 o 
  -9 -10   1      553.88      579.25     95.19 o 
  -8 -10   1     2588.24     2817.88    158.32 o 
  -7 -10   1       32.71      -30.39     21.87 o 
  -6 -10   1     1033.75     1146.94     51.28 o 
  -5 -10   1        7.29        5.07     14.58 o 
  -4 -10   1      703.78      731.19     43.87 o 
  -3 -10   1      476.50      499.83     30.84 o 
  -2 -10   1     1653.42     1729.58     52.48 o 
  -1 -10   1      288.11      281.45     20.80 o 
   0 -10   1     5575.70     5618.87    214.28 o 
   1 -10   1      232.03      208.34     16.55 o 
   2 -10   1     2998.15     2991.52     56.00 o 
   3 -10   1     3181.71     3053.00     60.92 o 
   4 -10   1     1925.61     1819.81     51.10 o 
   5 -10   1      697.97      754.22     37.59 o 
   6 -10   1     5794.78     6030.90    106.67 o 
   7 -10   1      485.60      539.45     49.50 o 
   8 -10   1     1868.94     1824.69    131.87 o 
   9 -10   1      172.06      179.74     61.31 o 
  10 -10   1     1299.06     1258.04    130.05 o 
  -9  -9   1      330.94      394.06     81.19 o 
  -8  -9   1     2052.33     2238.35    139.56 o 
  -7  -9   1     1203.43     1343.10     70.27 o 
  -6  -9   1     3547.56     3696.32     85.42 o 
  -5  -9   1      196.96      212.69     28.43 o 
  -4  -9   1     6167.42     6053.31    100.55 o 
  -3  -9   1     4457.41     4417.19     79.54 o 
  -2  -9   1     6206.33     6078.29     90.76 o 
  -1  -9   1     3355.39     3385.45     78.35 o 
   0  -9   1     7535.71     7678.76     94.63 o 
   1  -9   1      258.62      258.28     30.39 o 
   2  -9   1      366.75      413.94     21.97 o 
   3  -9   1        2.94        1.58     10.15 o 
   4  -9   1     3555.08     3468.93     68.95 o 
   5  -9   1      369.15      455.31     39.31 o 
   6  -9   1     2954.41     3035.91     72.29 o 
   7  -9   1      463.28      480.38     46.79 o 
   8  -9   1     1551.55     1537.29     77.93 o 
   9  -9   1     1528.60     1668.65    110.17 o 
  10  -9   1     1122.93     1169.30     82.66 o 
  -9  -8   1      271.48      267.51     70.83 o 
  -8  -8   1     1155.14     1185.81    107.51 o 
  -7  -8   1       73.91       65.14     57.88 o 
  -6  -8   1     4408.85     4465.46     91.82 o 
  -5  -8   1        0.76       -4.83     12.29 o 
  -4  -8   1     4149.43     4129.98     78.48 o 
  -3  -8   1       28.92       32.55     12.27 o 
  -2  -8   1     2824.96     2912.35     78.66 o 
  -1  -8   1     4370.50     4396.31     83.24 o 
   0  -8   1    21784.87    22051.15    197.07 o 
   1  -8   1      240.11      257.58     16.05 o 
   2  -8   1     8805.19     8711.84    101.21 o 
   3  -8   1     1766.20     1707.97     43.04 o 
   4  -8   1     1216.66     1179.87     39.62 o 
   5  -8   1      289.98      313.42     26.49 o 
   6  -8   1     1394.15     1316.49     47.12 o 
   7  -8   1        4.53       -0.41     14.13 o 
   8  -8   1     1756.06     1755.23     64.90 o 
   9  -8   1     1777.76     1805.83     71.20 o 
  10  -8   1      515.61      452.51     58.82 o 
 -10  -7   1      396.81      385.38     86.93 o 
  -9  -7   1      521.83      695.30     95.05 o 
  -8  -7   1       22.74       40.04     38.22 o 
  -7  -7   1      766.39      753.62     42.29 o 
  -6  -7   1      687.81      727.80     58.90 o 
  -5  -7   1      196.25      191.87     22.87 o 
  -4  -7   1     7361.58     7642.99    108.05 o 
  -3  -7   1     4189.68     4252.55     72.24 o 
  -2  -7   1     9715.04     9740.24    112.98 o 
  -1  -7   1     3993.59     4235.50     62.81 o 
   0  -7   1       20.26       26.51      9.32 o 
   1  -7   1     1190.11     1321.55     30.50 o 
   2  -7   1    17299.55    17175.64    215.35 o 
   3  -7   1      342.36      451.97     24.67 o 
   4  -7   1     9075.87     9367.41    117.03 o 
   5  -7   1      721.59      694.47     35.82 o 
   6  -7   1     1706.94     1712.06     44.60 o 
   7  -7   1       37.43       50.48     17.51 o 
   8  -7   1     2299.12     2327.28     73.47 o 
   9  -7   1     1007.57      920.36     76.49 o 
  10  -7   1      459.99      559.38     50.78 o 
 -10  -6   1     1060.60      964.49    118.29 o 
  -9  -6   1      511.17      531.52     84.55 o 
  -8  -6   1       57.15       29.68     37.94 o 
  -7  -6   1      699.96      617.20     49.98 o 
  -6  -6   1      702.25      753.66     37.83 o 
  -5  -6   1     1719.23     1636.23     55.62 o 
  -4  -6   1     2658.38     2598.75     57.23 o 
  -3  -6   1       88.12       79.11     14.13 o 
  -2  -6   1     2000.11     2221.65     45.33 o 
  -1  -6   1     1220.66     1236.25     33.31 o 
   0  -6   1      296.35      209.90     36.40 o 
   1  -6   1       15.42       37.24     12.92 o 
   2  -6   1      455.33      458.55     40.23 o 
   3  -6   1      593.26      736.43     35.11 o 
   4  -6   1     6267.00     6173.10    106.60 o 
   5  -6   1      286.90      258.43     22.61 o 
   6  -6   1     1878.23     1810.76     44.89 o 
   7  -6   1      180.90      174.73     34.88 o 
   8  -6   1     5315.99     5354.43    111.81 o 
   9  -6   1      259.11      233.32     33.79 o 
  10  -6   1     1440.37     1478.83     71.05 o 
 -10  -5   1     1625.78     1587.42    140.26 o 
  -9  -5   1       33.25       -4.76     35.00 o 
  -8  -5   1      543.34      629.44     53.67 o 
  -7  -5   1       73.11       60.23     17.53 o 
  -6  -5   1     5304.78     5397.65     94.06 o 
  -5  -5   1     5426.76     5472.96     95.45 o 
  -4  -5   1    12205.28    11894.96    223.12 o 
  -3  -5   1      588.95      629.69     25.72 o 
  -2  -5   1     1308.27     1352.40     42.20 o 
  -1  -5   1       26.33       19.73      8.94 o 
   0  -5   1       23.92       84.95     19.53 o 
   1  -5   1     1071.29     1007.93     36.13 o 
   2  -5   1    20606.95    20869.89    205.80 o 
   3  -5   1     4626.94     4549.93     56.54 o 
   4  -5   1     5607.30     5842.80     71.62 o 
   5  -5   1       39.21       26.02     10.77 o 
   6  -5   1      427.08      461.86     25.42 o 
   7  -5   1      228.42      143.66     22.90 o 
   8  -5   1     2205.24     2166.69     71.13 o 
   9  -5   1     1579.32     1584.03     66.14 o 
  10  -5   1     1091.71     1106.35     86.83 o 
 -10  -4   1     1324.47     1485.79    134.66 o 
  -9  -4   1      622.03      652.05     91.41 o 
  -8  -4   1      131.38      127.93     32.69 o 
  -7  -4   1       75.37       60.02     16.67 o 
  -6  -4   1     5744.47     5332.11     91.14 o 
  -5  -4   1      864.58      790.02     32.73 o 
  -4  -4   1    11149.76    10787.59    122.99 o 
  -3  -4   1     4366.48     4286.51     64.33 o 
  -2  -4   1     2279.34     2368.96     42.08 o 
  -1  -4   1     6198.48     6460.88     70.01 o 
   0  -4   1     1330.74     1486.10     38.61 o 
   1  -4   1       53.12       35.78     10.96 o 
   2  -4   1     9841.43     9639.79     82.55 o 
   3  -4   1        6.49       15.09      8.04 o 
   4  -4   1    10764.14    10881.05    183.99 o 
   5  -4   1      454.09      522.70     27.42 o 
   6  -4   1      127.79      123.67     24.10 o 
   7  -4   1      390.47      411.85     41.10 o 
   8  -4   1     2013.62     2058.65     68.87 o 
   9  -4   1      505.07      513.76     43.85 o 
  10  -4   1     1765.16     1779.62     88.36 o 
  11  -4   1      635.03      683.62     70.20 o 
 -11  -3   1     1185.38     1077.50    146.56 o 
 -10  -3   1      928.85      919.87     74.03 o 
  -9  -3   1        5.62      -13.74     20.93 o 
  -8  -3   1       66.47      140.73     31.67 o 
  -7  -3   1        6.83        6.50     24.64 o 
  -6  -3   1     5134.07     5299.25     94.27 o 
  -5  -3   1     2162.39     2013.32     52.41 o 
  -4  -3   1     2602.75     2648.75     66.10 o 
  -3  -3   1     1504.39     1407.35     33.72 o 
  -2  -3   1     5797.47     6232.13     70.43 o 
  -1  -3   1     4392.78     4184.82     48.80 o 
   0  -3   1    34144.83    33027.98    573.16 o 
   1  -3   1     1664.48     1744.96     52.28 o 
   2  -3   1    15833.75    16067.53    203.71 o 
   3  -3   1     4976.68     4758.58     65.10 o 
   4  -3   1     4978.15     4985.98     84.95 o 
   5  -3   1      439.84      517.23     34.65 o 
   6  -3   1     7019.20     6989.81    103.50 o 
   7  -3   1       31.19       17.10     13.32 o 
   8  -3   1     2272.42     2261.25     89.11 o 
   9  -3   1      220.08      252.37     34.30 o 
  10  -3   1     1640.44     1683.27     99.39 o 
  11  -3   1      198.67      242.33     53.33 o 
 -11  -2   1      999.41      956.32     82.44 o 
 -10  -2   1     1569.93     1528.65     90.01 o 
  -9  -2   1      373.21      412.65     53.40 o 
  -8  -2   1     1916.36     1911.50     80.37 o 
  -7  -2   1      866.16      977.74     56.00 o 
  -6  -2   1     1445.10     1395.93     42.99 o 
  -5  -2   1       41.84       21.64     10.72 o 
  -4  -2   1     7696.77     7987.41     95.57 o 
  -3  -2   1     3996.17     4119.08     67.56 o 
  -2  -2   1    22136.55    21275.14    172.48 o 
  -1  -2   1     7635.44     7809.11     71.28 o 
   0  -2   1    14544.17    14410.67    196.12 o 
   1  -2   1       49.75       28.04      7.42 o 
   2  -2   1    17959.21    18453.47    154.00 o 
   3  -2   1     5089.05     4786.95     64.07 o 
   4  -2   1     1329.69     1222.12     34.18 o 
   5  -2   1     3704.12     3652.62     66.00 o 
   6  -2   1     8871.53     8963.23    120.00 o 
   7  -2   1      921.67      974.61     41.11 o 
   8  -2   1     2353.29     2509.39    125.92 o 
   9  -2   1        1.78      -25.51     22.15 o 
  10  -2   1     2136.08     2163.81     99.83 o 
  11  -2   1       70.68      102.97     40.05 o 
 -11  -1   1      425.81      410.69     59.47 o 
 -10  -1   1      956.56      910.07     73.13 o 
  -9  -1   1      441.96      430.70     44.40 o 
  -8  -1   1     6631.80     6364.18    149.96 o 
  -7  -1   1        2.67       -5.76     15.73 o 
  -6  -1   1     4484.38     4511.17     97.28 o 
  -5  -1   1     1801.00     1671.71     41.95 o 
  -4  -1   1     3235.00     3309.46     54.12 o 
  -3  -1   1    13432.69    12877.79    120.41 o 
  -2  -1   1     2046.27     2241.46     49.24 o 
  -1  -1   1     1449.09     1451.08     39.76 o 
   1  -1   1       76.69       66.82      8.41 o 
   2  -1   1    10379.00    10350.81     96.27 o 
   3  -1   1     4344.20     4458.56     90.64 o 
   4  -1   1     3912.27     3718.46     60.57 o 
   5  -1   1      557.18      534.26     47.03 o 
   6  -1   1     4228.60     4489.01     80.25 o 
   7  -1   1     1832.03     1879.72     54.69 o 
   8  -1   1       58.11       32.50     28.49 o 
   9  -1   1      633.47      658.41    176.31 o 
  10  -1   1     1210.27     1079.14    116.05 o 
  11  -1   1      769.47      826.37     78.26 o 
 -11   0   1      185.48      120.73     39.98 o 
 -10   0   1      684.89      676.60     52.87 o 
  -9   0   1      722.79      752.36     49.89 o 
  -8   0   1     8112.44     8001.61    211.24 o 
  -7   0   1      117.31      159.83     28.45 o 
  -6   0   1     1155.68     1017.05     45.22 o 
  -5   0   1       22.35       19.65     12.16 o 
  -4   0   1     2225.68     2088.05     58.89 o 
  -3   0   1     1538.50     1345.47     28.00 o 
  -2   0   1     4515.42     5304.32     75.27 o 
   1   0   1       76.43      -14.05      9.36 o 
   2   0   1     1396.62     1222.77     25.28 o 
   3   0   1     2074.79     1793.80     59.33 o 
   4   0   1      900.06      760.89     27.16 o 
   5   0   1     1034.27     1014.59     34.40 o 
   6   0   1     1189.45     1190.42     43.78 o 
   7   0   1      183.44      147.59     21.53 o 
   8   0   1      303.82      323.13     42.04 o 
   9   0   1      928.10     1020.07    105.41 o 
  10   0   1     1696.20     1868.23    148.38 o 
 -11   1   1      491.98      484.57    111.92 o 
 -10   1   1      777.67      825.51     56.55 o 
  -9   1   1     2328.42     2430.43     79.89 o 
  -8   1   1     3866.66     3694.10     91.80 o 
  -7   1   1        7.37      -12.04     20.86 o 
  -6   1   1     1083.48     1309.43     39.56 o 
  -5   1   1      893.74      978.10     30.85 o 
  -4   1   1    10069.10    10314.19    224.50 o 
  -3   1   1      826.50      860.68     32.70 o 
  -2   1   1    77563.98    76121.08    838.23 o 
  -1   1   1     2375.96     2454.31     37.98 o 
   1   1   1     4247.94     4697.25     93.93 o 
   2   1   1     3413.97     3192.82     44.18 o 
   3   1   1     2089.10     2260.88     41.57 o 
   4   1   1     7507.88     7223.78     91.44 o 
   5   1   1     1732.54     1819.86     46.45 o 
   6   1   1     8710.19     8483.40    117.15 o 
   7   1   1      362.99      373.67     29.22 o 
   8   1   1      135.29      127.78     38.43 o 
   9   1   1       80.14       30.80     39.62 o 
  10   1   1      728.70      792.03    104.99 o 
 -11   2   1      349.90      380.66     58.87 o 
 -10   2   1     1031.58      995.23     60.45 o 
  -9   2   1     2399.05     2331.70     78.57 o 
  -8   2   1     4455.97     4305.65     99.27 o 
  -7   2   1      246.74      258.41     45.70 o 
  -6   2   1     8589.65     9035.08    101.32 o 
  -5   2   1      524.43      571.21     22.40 o 
  -4   2   1      773.66      806.85     23.03 o 
  -3   2   1     2640.22     2587.79     56.33 o 
  -2   2   1      928.54      919.85     23.56 o 
  -1   2   1     3021.80     2706.70     33.93 o 
   0   2   1     7790.78     8042.77    112.34 o 
   1   2   1     5803.86     5559.86     74.44 o 
   2   2   1    15321.41    15114.49    293.76 o 
   3   2   1      207.13      169.72     14.06 o 
   4   2   1     9746.67     9481.71    110.61 o 
   5   2   1      155.04      129.61     17.53 o 
   6   2   1     5006.53     5123.54     95.02 o 
   7   2   1       73.09       56.59     16.85 o 
   8   2   1     1140.43     1213.10    104.99 o 
   9   2   1      333.77      310.76     72.65 o 
  10   2   1     1156.89     1214.36    124.59 o 
 -11   3   1      293.70      265.16     42.29 o 
 -10   3   1     1081.07     1176.11     64.38 o 
  -9   3   1     2692.40     3033.72     89.42 o 
  -8   3   1     4207.82     4252.92    114.87 o 
  -7   3   1     1217.83     1255.66     80.04 o 
  -6   3   1     8421.62     8596.63     98.57 o 
  -5   3   1    10166.60    10383.77    104.30 o 
  -4   3   1    12483.31    12212.10    109.20 o 
  -3   3   1     7423.63     7213.04     70.55 o 
  -2   3   1      755.75      855.23     60.40 o 
  -1   3   1      308.04      308.33     21.80 o 
   0   3   1     3733.94     4069.06     48.34 o 
   1   3   1      797.84      793.32     21.34 o 
   2   3   1     9137.77     8917.30     92.89 o 
   3   3   1      306.73      311.36     18.13 o 
   4   3   1     5997.46     6476.07     88.64 o 
   5   3   1       64.86       85.32     16.84 o 
   6   3   1      960.28     1130.44     42.99 o 
   7   3   1     4095.07     4270.76    107.63 o 
   8   3   1     2124.07     2154.50    132.99 o 
   9   3   1      509.54      558.68     88.33 o 
  10   3   1     1689.00     1757.50    146.28 o 
 -11   4   1       73.08       49.80     25.87 o 
 -10   4   1       31.54       62.27     25.26 o 
  -9   4   1      781.83      598.65     52.88 o 
  -8   4   1     3317.01     3431.32     88.49 o 
  -7   4   1      151.39      111.64     21.17 o 
  -6   4   1    11468.99    11564.60    120.48 o 
  -5   4   1       31.48       16.97      8.58 o 
  -4   4   1     3659.92     3359.10     49.18 o 
  -3   4   1     1422.09     1294.21     31.83 o 
  -2   4   1     9817.66    10417.50    142.37 o 
  -1   4   1     1881.96     1897.99     33.82 o 
   0   4   1    14333.53    13768.78    123.78 o 
   1   4   1    18856.72    19012.35    162.92 o 
   2   4   1     2753.49     2793.12     51.48 o 
   3   4   1      148.33      152.00     15.01 o 
   4   4   1     5746.36     5985.93     86.57 o 
   5   4   1      210.69      232.68     21.70 o 
   6   4   1     3178.65     3210.37    122.73 o 
   7   4   1     2011.96     1947.43     81.96 o 
   8   4   1     1369.63     1346.65    114.51 o 
   9   4   1      272.29      308.95     69.01 o 
  10   4   1      564.82      508.28     91.83 o 
 -11   5   1      524.01      421.19     59.98 o 
 -10   5   1       90.52       96.09     28.99 o 
  -9   5   1        4.45       11.87     18.71 o 
  -8   5   1      152.54       79.62     21.66 o 
  -7   5   1      229.31      245.70     27.61 o 
  -6   5   1     2178.37     2165.27     46.52 o 
  -5   5   1     2081.03     2120.75     77.14 o 
  -4   5   1       86.48       90.94     13.20 o 
  -3   5   1     1786.51     1956.10     41.25 o 
  -2   5   1    10203.20    10358.57    106.55 o 
  -1   5   1     3055.94     3092.67     51.18 o 
   0   5   1    28195.23    27290.26    223.03 o 
   1   5   1      841.34     1020.47     35.83 o 
   2   5   1     5258.14     4759.31     91.59 o 
   3   5   1     1233.19     1138.49     34.67 o 
   4   5   1     7727.31     7652.34    103.55 o 
   5   5   1     2685.29     2789.23     63.40 o 
   6   5   1     5504.58     5336.82     95.71 o 
   7   5   1       29.53        9.09     18.29 o 
   8   5   1     2263.60     2415.71    144.18 o 
   9   5   1       25.94       -4.06     38.50 o 
  10   5   1      193.51      104.85     56.41 o 
 -11   6   1     1146.66     1083.80     83.17 o 
 -10   6   1      663.33      588.92     83.43 o 
  -9   6   1      124.75      137.72     42.91 o 
  -8   6   1     1648.71     1631.04     77.20 o 
  -7   6   1      845.45      808.34     54.46 o 
  -6   6   1     5521.78     5110.48     85.70 o 
  -5   6   1     5635.07     5628.14     86.59 o 
  -4   6   1     3397.83     3588.76     63.29 o 
  -3   6   1       60.42       57.78     11.95 o 
  -2   6   1     1664.30     1741.18     38.50 o 
  -1   6   1    12192.81    12965.75    148.11 o 
   0   6   1    18728.38    18545.53    220.77 o 
   1   6   1      211.80      220.53     16.50 o 
   2   6   1     3112.15     3051.29     55.68 o 
   3   6   1      592.30      543.86     34.12 o 
   4   6   1     5006.21     5069.72     83.92 o 
   5   6   1     2198.83     2033.34     56.04 o 
   6   6   1     5855.58     5756.52    147.82 o 
   7   6   1      153.04       90.92     26.92 o 
   8   6   1     2576.77     2616.86    151.18 o 
   9   6   1      135.33       72.51     47.73 o 
  10   6   1      476.74      419.67     91.13 o 
 -11   7   1       68.64       54.36     38.04 o 
 -10   7   1     2053.92     1978.04     97.23 o 
  -9   7   1        6.94       -1.47     23.84 o 
  -8   7   1     1038.98      948.54     69.15 o 
  -7   7   1     3003.34     3105.47     98.50 o 
  -6   7   1     2718.16     2845.78     64.31 o 
  -5   7   1     6726.90     6890.89    100.14 o 
  -4   7   1      682.01      613.54     28.65 o 
  -3   7   1       48.28       42.62     13.88 o 
  -2   7   1     5540.44     5541.16     76.72 o 
  -1   7   1     1422.88     1609.77     49.34 o 
   0   7   1     4883.60     4816.23     70.53 o 
   1   7   1     3791.14     3554.11     61.31 o 
   2   7   1     2166.01     2213.68     49.33 o 
   3   7   1      256.81      207.47     19.83 o 
   4   7   1     1894.82     1838.81     56.56 o 
   5   7   1      776.94      805.95     42.38 o 
   6   7   1     1961.56     1951.41    147.68 o 
   7   7   1      189.10      183.41     34.30 o 
   8   7   1     2124.03     2272.36    144.74 o 
   9   7   1     1058.41     1198.68    121.79 o 
 -10   8   1     1512.21     1460.00    138.30 o 
  -9   8   1       12.68      -10.51     22.24 o 
  -8   8   1     2171.50     2243.03     91.00 o 
  -7   8   1     1317.50     1284.98    122.49 o 
  -6   8   1     1076.16     1123.63     43.27 o 
  -5   8   1      767.86      708.24     42.64 o 
  -4   8   1     6558.39     6174.33    136.74 o 
  -3   8   1       42.30       27.78     16.02 o 
  -2   8   1    10419.07     9997.67    146.79 o 
  -1   8   1        0.54        5.09     10.64 o 
   0   8   1     5873.94     5999.18     84.57 o 
   1   8   1     5879.73     5990.40     86.60 o 
   2   8   1     3289.20     3352.81    129.71 o 
   3   8   1        1.58       -8.78      9.80 o 
   4   8   1     2222.09     2177.29     57.52 o 
   5   8   1       19.73       41.77     15.73 o 
   6   8   1      874.70      946.12     59.05 o 
   7   8   1      613.29      640.34     54.36 o 
   8   8   1      648.43      668.56     91.27 o 
   9   8   1      382.16      318.32     76.29 o 
 -10   9   1     1123.77     1089.95     80.92 o 
  -9   9   1      132.98      144.89     61.31 o 
  -8   9   1     1297.70     1328.90     74.12 o 
  -7   9   1      696.75      754.63     55.34 o 
  -6   9   1     1047.81     1084.93     46.14 o 
  -5   9   1        8.95        9.27     12.42 o 
  -4   9   1     1930.80     2030.99     77.06 o 
  -3   9   1      443.85      419.71     30.07 o 
  -2   9   1     9883.17    10002.16    120.16 o 
  -1   9   1      966.48     1059.55     35.06 o 
   0   9   1     7886.08     7949.54    104.62 o 
   1   9   1     1258.71     1273.37     49.38 o 
   2   9   1     4209.30     4062.43     75.45 o 
   3   9   1      305.80      290.00     24.79 o 
   4   9   1     6966.13     6971.77    110.82 o 
   5   9   1      404.08      464.25     43.52 o 
   6   9   1     4062.01     4243.18    118.41 o 
   7   9   1      325.23      260.08     61.03 o 
   8   9   1     1032.57     1160.47    113.53 o 
   9   9   1      445.06      405.67     83.43 o 
 -10  10   1     1275.09     1364.29    138.16 o 
  -9  10   1      510.04      503.49    122.63 o 
  -8  10   1     1055.89     1171.67     73.07 o 
  -7  10   1       60.65       38.23     26.57 o 
  -6  10   1     2252.45     2396.78     83.01 o 
  -5  10   1      927.39      872.15     39.88 o 
  -4  10   1      857.74      896.66     37.55 o 
  -3  10   1        9.20        8.09     11.19 o 
  -2  10   1      468.27      424.24     25.63 o 
  -1  10   1      316.75      318.69     23.10 o 
   0  10   1     1334.13     1445.66     58.58 o 
   1  10   1      703.75      641.41     49.39 o 
   2  10   1     4385.57     4624.51     84.87 o 
   3  10   1      675.81      605.19     34.16 o 
   4  10   1     2573.70     2640.32     68.28 o 
   5  10   1      491.78      510.59     59.49 o 
   6  10   1      729.33      729.27     57.21 o 
   7  10   1       35.44       76.21     31.12 o 
   8  10   1      228.45      299.43     72.51 o 
 -10  11   1     1531.03     1570.06    149.50 o 
  -9  11   1      372.93      218.24     66.77 o 
  -8  11   1      722.16      620.41     90.85 o 
  -7  11   1       73.96       33.32     36.96 o 
  -6  11   1     2331.61     2379.59    139.56 o 
  -5  11   1     1087.83     1058.44     57.33 o 
  -4  11   1     2500.14     2681.33     86.02 o 
  -3  11   1     4351.12     4471.20     81.59 o 
  -2  11   1     1234.13     1294.59     49.55 o 
  -1  11   1      432.66      476.72     34.07 o 
   0  11   1     1833.91     1878.54     73.73 o 
   1  11   1      626.60      557.89     56.07 o 
   2  11   1       23.94       20.64     14.55 o 
   3  11   1        6.69      -12.09     17.20 o 
   4  11   1     1430.31     1619.47     70.66 o 
   5  11   1        0.73       20.60     21.44 o 
   6  11   1     1451.96     1473.36     79.51 o 
   7  11   1     1000.56     1068.53    102.40 o 
   8  11   1      365.68      344.36     79.09 o 
  -9  12   1      154.90       72.23     56.69 o 
  -8  12   1     1709.46     1770.80    142.78 o 
  -7  12   1      260.87      318.88     71.53 o 
  -6  12   1     3374.99     3086.65    163.08 o 
  -5  12   1      511.39      424.40     43.77 o 
  -4  12   1     3000.36     2958.40    180.30 o 
  -3  12   1      926.89      958.67     56.84 o 
  -2  12   1     5097.70     4979.50    120.22 o 
  -1  12   1        2.22       -1.52     14.16 o 
   0  12   1     4583.46     4578.03    114.67 o 
   1  12   1      270.71      206.57     31.97 o 
   2  12   1     2739.56     2787.95     69.67 o 
   3  12   1       11.43       28.09     16.33 o 
   4  12   1      518.37      583.89     49.38 o 
   5  12   1        2.70       37.00     25.55 o 
   6  12   1      655.58      646.28     89.73 o 
   7  12   1      953.64     1111.42     75.76 o 
  -9  13   1      293.20      338.06     88.47 o 
  -8  13   1     1524.75     1626.20    141.52 o 
  -7  13   1       64.41       67.33     47.59 o 
  -6  13   1     1590.76     1652.37    125.43 o 
  -5  13   1        1.26      -13.73     18.33 o 
  -4  13   1      255.25      202.70     47.38 o 
  -3  13   1      168.45      129.00     29.55 o 
  -2  13   1     7456.76     7341.22    155.60 o 
  -1  13   1     4443.27     4545.90    120.31 o 
   0  13   1     5669.27     5766.26    136.00 o 
   1  13   1        0.51        2.06     19.35 o 
   2  13   1      214.28      211.77     45.70 o 
   3  13   1      432.08      486.12     81.12 o 
   4  13   1      931.04     1026.64     95.19 o 
   5  13   1        2.83        0.28     34.02 o 
   6  13   1     1396.43     1690.87    124.87 o 
   7  13   1      197.49      107.65     56.55 o 
  -9  14   1      803.27      641.55    113.25 o 
  -8  14   1     1995.33     1795.86    150.62 o 
  -7  14   1      258.39      209.98     67.61 o 
  -6  14   1     1670.39     1572.02    130.61 o 
  -5  14   1      991.25      926.52     92.18 o 
  -4  14   1      204.20      123.86     32.52 o 
  -3  14   1        1.32        8.56     23.45 o 
  -2  14   1      793.20      867.11     80.35 o 
  -1  14   1      136.60      130.18     32.46 o 
   0  14   1     6858.17     6657.11    152.78 o 
   1  14   1        7.40       63.95     46.47 o 
   2  14   1     1166.47     1230.19     85.81 o 
   3  14   1       53.99       18.48     33.32 o 
   4  14   1     1620.57     1829.59    123.61 o 
   5  14   1        2.95        1.82     39.20 o 
   6  14   1     1755.91     1901.27    132.99 o 
  -8  15   1     2199.05     2419.07    172.88 o 
  -7  15   1       25.51       -0.28     37.80 o 
  -6  15   1      960.36     1133.87    120.95 o 
  -5  15   1      830.32      925.79     67.58 o 
  -4  15   1      663.79      794.00     61.86 o 
  -3  15   1      111.97       68.45     47.17 o 
  -2  15   1     2473.89     2414.82    155.10 o 
  -1  15   1        9.11       16.41     24.84 o 
   0  15   1     3458.65     3387.26    111.11 o 
   1  15   1      821.54      837.52     61.61 o 
   2  15   1      350.09      352.92     47.46 o 
   3  15   1        1.01      -37.66     25.76 o 
   4  15   1      527.98      398.54     71.39 o 
   5  15   1       97.22      -28.28     29.40 o 
   6  15   1     1399.25     1593.72    131.87 o 
  -6  16   1     1161.59     1404.60    138.58 o 
  -5  16   1       37.50       37.19     28.32 o 
  -4  16   1     1169.88     1135.16     74.31 o 
  -3  16   1       26.41       20.37     25.82 o 
  -2  16   1     2487.13     2220.18     94.55 o 
  -1  16   1      242.11      240.77     41.08 o 
   0  16   1     2304.92     2272.73     95.32 o 
   1  16   1      123.94      125.15     35.62 o 
   2  16   1      154.87      320.00     71.39 o 
   3  16   1      131.68       59.77     39.62 o 
   4  16   1     1104.59     1141.29    113.11 o 
   5  16   1       42.73      -34.44     33.74 o 
  -7  17   1       90.37       85.11     59.63 o 
  -6  17   1     1098.22     1305.21    135.22 o 
  -5  17   1        7.03       28.90     31.05 o 
  -4  17   1      888.34      849.03    138.79 o 
  -3  17   1       21.62       21.03     29.58 o 
  -2  17   1     1425.00     1399.77     82.94 o 
  -1  17   1      147.01      116.56     34.86 o 
   0  17   1     2548.70     2958.19    111.68 o 
   1  17   1      121.23       78.37     32.83 o 
   2  17   1     1109.81     1186.79    113.95 o 
   3  17   1       63.73       33.74     42.14 o 
   4  17   1     1558.53     1688.35    136.76 o 
  -6  18   1     1318.73     1201.62    138.44 o 
  -5  18   1       20.39       -9.80     29.97 o 
  -4  18   1      620.55      660.83     73.56 o 
  -3  18   1      167.22       69.89     32.21 o 
  -2  18   1      734.41      728.54     67.36 o 
  -1  18   1       49.07       -2.61     28.32 o 
   0  18   1      439.87      382.38     53.99 o 
   1  18   1      336.81      326.72     76.99 o 
   2  18   1     1009.17      925.58    105.69 o 
   3  18   1      197.37      227.61     69.43 o 
  -4  19   1      610.42      705.12     70.62 o 
  -3  19   1      244.74      274.96     86.37 o 
  -2  19   1      359.02      332.02     54.89 o 
  -1  19   1      180.36      181.83     45.88 o 
   0  19   1      389.34      331.14     53.85 o 
   1  19   1       14.80       22.26     46.47 o 
   2  19   1      458.18      502.82     92.95 o 
  -2  20   1      713.24      742.42     73.69 o 
  -1  20   1      292.89      288.92     53.66 o 
  -1 -20   2      489.57      570.25     82.24 o 
   0 -20   2     1127.96     1226.33    104.22 o 
   1 -20   2        1.29      -17.25     30.81 o 
   2 -20   2      195.43      193.72     48.60 o 
   3 -20   2        1.87      -40.91     30.19 o 
  -3 -19   2       55.55        6.58     36.96 o 
  -2 -19   2     1220.89     1392.52    140.82 o 
  -1 -19   2      297.87      292.60     71.11 o 
   0 -19   2     1219.73     1184.67     94.28 o 
   1 -19   2      364.19      213.14     76.85 o 
   2 -19   2      915.54      924.97     77.03 o 
   3 -19   2        5.96      -11.10     27.66 o 
   4 -19   2      974.04      873.44     99.04 o 
   5 -19   2      285.46      250.36     52.56 o 
  -4 -18   2      157.81       87.63     46.33 o 
  -3 -18   2      117.30      128.23     40.03 o 
  -2 -18   2      321.44      294.63     70.55 o 
  -1 -18   2      401.11      302.62     48.39 o 
   0 -18   2     1080.51     1025.03     75.33 o 
   1 -18   2     1546.56     1432.14     85.63 o 
   2 -18   2      547.37      514.64     78.32 o 
   3 -18   2       94.51       79.30     33.88 o 
   4 -18   2     1918.28     1848.54     97.47 o 
   5 -18   2      326.33      340.03     56.25 o 
   6 -18   2     1639.30     1653.21    129.77 o 
  -5 -17   2       22.79      -46.61     31.08 o 
  -4 -17   2      373.21      358.22     74.33 o 
  -3 -17   2      112.10      138.04     38.30 o 
  -2 -17   2      567.56      658.16    115.42 o 
  -1 -17   2      767.86      685.51     61.52 o 
   0 -17   2      716.49      736.17    130.47 o 
   1 -17   2      316.76      326.40    134.24 o 
   2 -17   2      714.30      748.39    237.83 o 
   3 -17   2      373.68      464.43     56.59 o 
   4 -17   2      345.47      279.71     47.79 o 
   5 -17   2       72.37       27.69     29.97 o 
   6 -17   2     1092.72     1122.66     82.37 o 
   7 -17   2      420.07      461.25    100.51 o 
  -6 -16   2     1713.78     2036.07    138.44 o 
  -5 -16   2        5.30      -43.89     29.26 o 
  -4 -16   2     1204.33     1347.41     81.33 o 
  -3 -16   2      346.01      365.72     81.12 o 
  -2 -16   2      690.54      731.36     94.77 o 
  -1 -16   2      258.57      181.06     37.63 o 
   0 -16   2     1942.08     1932.08     88.21 o 
   1 -16   2       62.83       49.04     28.17 o 
   2 -16   2     1324.48     1349.47     78.97 o 
   3 -16   2       97.14       87.78     40.39 o 
   4 -16   2      290.74      282.31     46.62 o 
   5 -16   2       15.00       15.63     27.29 o 
   6 -16   2      237.55      196.89     57.18 o 
   7 -16   2       84.35        2.80     46.19 o 
  -6 -15   2      894.18     1006.21    103.17 o 
  -5 -15   2      199.26      260.79     58.23 o 
  -4 -15   2      295.02      363.21     54.03 o 
  -3 -15   2       58.90       42.61     26.93 o 
  -2 -15   2       34.35       51.45     27.31 o 
  -1 -15   2        8.06      -10.24     20.45 o 
   0 -15   2     2724.28     2714.37    100.22 o 
   1 -15   2        6.79       18.36     23.22 o 
   2 -15   2     2451.53     2410.09     97.78 o 
   3 -15   2      185.77      120.22     34.23 o 
   4 -15   2     1558.96     1436.44     78.46 o 
   5 -15   2      103.01       98.95     34.37 o 
   6 -15   2      133.85      160.07     38.27 o 
   7 -15   2       62.07       62.57     49.27 o 
   8 -15   2      761.58      828.85    115.63 o 
  -7 -14   2      652.31      561.48     84.41 o 
  -6 -14   2      187.68      100.79     44.65 o 
  -5 -14   2      332.52      340.33     46.92 o 
  -4 -14   2     1083.61     1202.86     71.25 o 
  -3 -14   2      901.50      877.58     61.72 o 
  -2 -14   2     1974.13     1850.17    139.21 o 
  -1 -14   2       56.17       22.30     30.17 o 
   0 -14   2     5966.49     5976.17    234.61 o 
   1 -14   2       64.58       61.97     27.61 o 
   2 -14   2     2020.46     2276.48    117.31 o 
   3 -14   2      371.81      377.79     55.22 o 
   4 -14   2      215.97      248.96     41.24 o 
   5 -14   2      646.23      731.50     59.63 o 
   6 -14   2      483.18      519.57     75.38 o 
   7 -14   2        7.72       52.07     52.35 o 
   8 -14   2     1641.52     1993.10    160.84 o 
  -7 -13   2      468.28      559.66     79.23 o 
  -6 -13   2     1159.49     1343.15    106.95 o 
  -5 -13   2      324.81      331.58     58.72 o 
  -4 -13   2     1933.03     1952.80    126.48 o 
  -3 -13   2        0.61       23.26     21.06 o 
  -2 -13   2     3817.66     3951.82    113.16 o 
  -1 -13   2     1551.92     1640.87     84.41 o 
   0 -13   2      104.89       95.66     26.64 o 
   1 -13   2     2017.78     2042.26     80.16 o 
   2 -13   2     2547.02     2503.00    215.79 o 
   3 -13   2     3452.66     3387.47    106.00 o 
   4 -13   2     4093.77     3965.29    116.79 o 
   5 -13   2     1222.67     1236.92     69.46 o 
   6 -13   2     1681.18     1856.86    118.36 o 
   7 -13   2       50.56        8.26     40.46 o 
   8 -13   2     1824.89     1909.52    147.12 o 
   9 -13   2      143.56       72.65     55.99 o 
  -8 -12   2     1616.54     1775.56    131.73 o 
  -7 -12   2      547.27      576.61     54.40 o 
  -6 -12   2     2235.20     2149.05     87.70 o 
  -5 -12   2      254.73      220.52     37.11 o 
  -4 -12   2     3333.57     3483.94    261.35 o 
  -3 -12   2        0.64       -4.18     16.65 o 
  -2 -12   2     6177.34     6121.80    137.08 o 
  -1 -12   2      153.20      144.70     43.05 o 
   0 -12   2      697.99      766.39     50.20 o 
   1 -12   2     1717.80     1681.98     70.07 o 
   2 -12   2     1408.24     1420.73     65.01 o 
   3 -12   2       21.81       14.54     23.66 o 
   4 -12   2     3060.03     3130.06    136.06 o 
   5 -12   2      322.46      245.73     70.48 o 
   6 -12   2       82.21       73.05     28.22 o 
   7 -12   2       11.68      -21.00     32.76 o 
   8 -12   2      206.86      257.99     69.43 o 
   9 -12   2      257.30      399.51     88.33 o 
  -9 -11   2      254.81      203.82     68.87 o 
  -8 -11   2      995.47      954.69    102.19 o 
  -7 -11   2      196.29      141.02     46.47 o 
  -6 -11   2      530.74      507.35     62.80 o 
  -5 -11   2       67.62       37.33     16.90 o 
  -4 -11   2     4764.84     4605.37     90.97 o 
  -3 -11   2       77.09       61.99     16.82 o 
  -2 -11   2     6745.98     6769.93    160.28 o 
  -1 -11   2       41.39       35.06     21.56 o 
   0 -11   2      543.62      501.07     63.34 o 
   1 -11   2      480.13      563.17     59.21 o 
   2 -11   2     7778.05     7765.95    150.46 o 
   3 -11   2      276.35      231.96     63.90 o 
   4 -11   2     4105.52     4148.01    210.89 o 
   5 -11   2      204.82      143.89     28.74 o 
   6 -11   2     2660.21     2518.63     91.76 o 
   7 -11   2      332.08      263.03     63.97 o 
   8 -11   2      360.92      460.55     84.27 o 
   9 -11   2        9.69       22.40     49.55 o 
  -9 -10   2      769.44      613.69     94.63 o 
  -8 -10   2      637.25      739.26     90.57 o 
  -7 -10   2      334.10      295.63     78.88 o 
  -6 -10   2       87.34       24.44     25.39 o 
  -5 -10   2        1.10       -5.68     15.16 o 
  -4 -10   2     2317.51     2312.01     61.34 o 
  -3 -10   2     2455.24     2483.92    128.62 o 
  -2 -10   2     6667.63     5966.55     90.70 o 
  -1 -10   2       66.35       51.10     14.95 o 
   0 -10   2       19.26       21.57      8.69 o 
   1 -10   2      426.79      410.07     35.61 o 
   2 -10   2     9299.82     9415.13    162.11 o 
   3 -10   2     1934.14     1783.98     94.63 o 
   4 -10   2     9913.35     9624.89    171.29 o 
   5 -10   2      134.95      134.15     29.47 o 
   6 -10   2     2668.73     2811.69     92.86 o 
   7 -10   2     1838.35     1608.00    118.29 o 
   8 -10   2     1507.75     1498.11    124.87 o 
   9 -10   2      137.31      107.79     55.15 o 
  10 -10   2     1070.04      973.17    122.21 o 
  -9  -9   2      690.86      629.23     93.23 o 
  -8  -9   2     1224.03     1341.47    112.83 o 
  -7  -9   2       43.87       17.46     18.10 o 
  -6  -9   2      504.49      535.71     70.87 o 
  -5  -9   2     1045.69     1105.28     50.77 o 
  -4  -9   2     2227.03     2277.84     62.16 o 
  -3  -9   2       67.55       57.97     14.60 o 
  -2  -9   2     5689.99     5882.01     86.70 o 
  -1  -9   2      757.69      738.01     26.99 o 
   0  -9   2      403.79      444.33     33.98 o 
   1  -9   2     3507.09     3465.64     86.08 o 
   2  -9   2     1438.58     1362.34     34.57 o 
   3  -9   2        8.25        2.37     10.72 o 
   4  -9   2     1330.23     1369.51     83.83 o 
   5  -9   2      966.75      952.37     49.31 o 
   6  -9   2     2608.31     2610.17     84.24 o 
   7  -9   2     2630.25     2637.61     73.02 o 
   8  -9   2     2229.77     2230.62     72.88 o 
   9  -9   2      212.24      142.16     30.35 o 
  10  -9   2     1669.46     1752.18    145.30 o 
 -10  -8   2       96.65      105.49     37.90 o 
  -9  -8   2      929.23     1072.00    111.57 o 
  -8  -8   2     2073.59     2208.67    136.34 o 
  -7  -8   2       18.39       41.72     19.12 o 
  -6  -8   2     4317.02     4475.27    124.46 o 
  -5  -8   2     3953.81     4148.20     83.03 o 
  -4  -8   2     3526.81     3433.61     70.38 o 
  -3  -8   2     3670.35     3771.08     69.17 o 
  -2  -8   2     7517.13     7347.58     95.64 o 
  -1  -8   2      138.91      151.36     22.25 o 
   0  -8   2    12543.63    12968.82    180.30 o 
   1  -8   2      262.77      332.44     29.24 o 
   2  -8   2     5499.89     5385.08     72.74 o 
   3  -8   2      202.13      233.25     28.66 o 
   4  -8   2     1828.21     1945.94     50.22 o 
   5  -8   2       55.17       64.84     13.33 o 
   6  -8   2     1650.87     1759.91     81.95 o 
   7  -8   2     1518.22     1614.02    114.86 o 
   8  -8   2     2267.06     2312.19     73.80 o 
   9  -8   2      809.27      782.62     51.87 o 
  10  -8   2      679.91      777.55     56.69 o 
 -10  -7   2      165.57      239.64    115.63 o 
  -9  -7   2      450.53      370.54     74.75 o 
  -8  -7   2     1025.90     1026.17     66.55 o 
  -7  -7   2       11.58       -5.45     14.23 o 
  -6  -7   2     4814.97     4795.67     91.64 o 
  -5  -7   2      906.58      899.36     38.53 o 
  -4  -7   2     1515.46     1542.20     45.21 o 
  -3  -7   2      539.47      537.43     26.88 o 
  -2  -7   2     6790.34     6773.11     93.47 o 
  -1  -7   2      177.14      146.78     13.31 o 
   0  -7   2    31182.52    30048.86    424.85 o 
   1  -7   2     3168.38     3296.03     75.51 o 
   2  -7   2     5581.59     5363.99     96.89 o 
   3  -7   2      269.64      207.97     16.53 o 
   4  -7   2     4886.69     4933.26     67.67 o 
   5  -7   2      838.59      859.65     30.69 o 
   6  -7   2     4840.44     4908.70     78.21 o 
   7  -7   2       47.12       35.16     19.34 o 
   8  -7   2     3241.98     3182.88    115.13 o 
   9  -7   2      111.85      126.00     27.63 o 
  10  -7   2      321.10      306.30     41.16 o 
 -10  -6   2       36.74        1.99     27.51 o 
  -9  -6   2      746.13      846.62    100.79 o 
  -8  -6   2     1471.18     1496.75     75.36 o 
  -7  -6   2      872.86      819.31     55.26 o 
  -6  -6   2     4071.96     4107.42     81.87 o 
  -5  -6   2        8.93        0.17     11.29 o 
  -4  -6   2     1307.86     1443.66     42.38 o 
  -3  -6   2        0.71       10.39     16.09 o 
  -2  -6   2      805.93      898.22     28.48 o 
  -1  -6   2      212.56      202.89     13.73 o 
   0  -6   2    26109.79    24979.83    268.76 o 
   1  -6   2     1640.51     1695.42    134.38 o 
   2  -6   2     9099.59     9200.59    107.67 o 
   3  -6   2     1622.34     1610.38     50.45 o 
   4  -6   2     8611.48     9123.68     99.17 o 
   5  -6   2       78.73       84.35     20.18 o 
   6  -6   2    14222.27    14320.71    155.34 o 
   7  -6   2      122.72      143.74     24.30 o 
   8  -6   2     4588.65     4458.28    102.41 o 
   9  -6   2       54.24       58.48     24.24 o 
  10  -6   2      525.42      626.40     52.27 o 
 -10  -5   2      516.72      516.33     62.26 o 
  -9  -5   2      123.47      221.32     60.05 o 
  -8  -5   2     2589.24     3001.57    103.52 o 
  -7  -5   2     2626.36     2566.36     87.94 o 
  -6  -5   2     2666.56     2615.83    103.52 o 
  -5  -5   2      601.68      563.25     29.37 o 
  -4  -5   2     4256.16     4464.24     73.31 o 
  -3  -5   2     1335.10     1293.99     35.56 o 
  -2  -5   2       73.50       68.03     11.24 o 
  -1  -5   2    10349.67    10214.71    100.59 o 
   0  -5   2     7086.18     7323.77    153.98 o 
   1  -5   2      796.63      750.06     36.75 o 
   2  -5   2     1161.76     1139.87     29.07 o 
   3  -5   2      296.00      337.28     27.97 o 
   4  -5   2    10558.07    10533.70    123.47 o 
   5  -5   2      122.77      115.25     16.22 o 
   6  -5   2     8742.13     8760.44    123.49 o 
   7  -5   2      199.69      218.81     33.05 o 
   8  -5   2     3481.09     3431.28     88.17 o 
   9  -5   2      232.11      243.34     34.14 o 
  10  -5   2     1149.96     1024.76     90.50 o 
 -10  -4   2      553.20      504.90     60.37 o 
  -9  -4   2      143.25      197.80     53.33 o 
  -8  -4   2     2395.69     2476.89     93.18 o 
  -7  -4   2     1959.34     1958.35     76.86 o 
  -6  -4   2     7171.05     7002.12    104.75 o 
  -5  -4   2      334.10      356.66     23.57 o 
  -4  -4   2     2146.94     2207.53     47.91 o 
  -3  -4   2      103.71       93.89     12.57 o 
  -2  -4   2    16463.20    16265.79    146.20 o 
  -1  -4   2    26968.22    26674.09    210.87 o 
   0  -4   2    21812.82    21939.79    225.01 o 
   1  -4   2        0.43        1.29      9.13 o 
   2  -4   2     8823.17     9503.83    131.19 o 
   3  -4   2        2.34       12.06     11.71 o 
   4  -4   2     1088.76     1178.40     35.84 o 
   5  -4   2      501.29      503.19     27.32 o 
   6  -4   2     3056.52     3215.44     74.27 o 
   7  -4   2      203.01      239.72     26.18 o 
   8  -4   2      778.83      755.85     66.42 o 
   9  -4   2     1286.25     1289.95    105.97 o 
  10  -4   2      473.18      469.50     84.97 o 
 -11  -3   2      388.99      364.39     57.54 o 
 -10  -3   2      687.26      830.12     72.25 o 
  -9  -3   2      111.09       85.16     24.97 o 
  -8  -3   2       72.72       86.40     27.14 o 
  -7  -3   2      911.90      824.65     53.78 o 
  -6  -3   2     3431.10     3477.77     72.85 o 
  -5  -3   2      365.34      392.70     23.27 o 
  -4  -3   2    11655.19    11525.52    123.67 o 
  -3  -3   2      432.98      539.07     33.32 o 
  -2  -3   2     8964.44     8598.76     87.61 o 
  -1  -3   2     2646.88     2644.36     30.46 o 
   0  -3   2    30261.24    30375.24    286.41 o 
   1  -3   2      319.19      366.07     14.24 o 
   2  -3   2    14813.25    15028.85    135.44 o 
   3  -3   2      653.37      567.12     22.72 o 
   4  -3   2     6566.50     6508.83     88.21 o 
   5  -3   2      688.27      760.56     31.64 o 
   6  -3   2      984.58      906.77     38.24 o 
   7  -3   2      603.63      619.46     36.06 o 
   8  -3   2     2277.85     2440.94     92.13 o 
   9  -3   2      895.14      910.01     68.02 o 
  10  -3   2      846.21      817.11     70.41 o 
 -11  -2   2      788.06      799.09     97.92 o 
 -10  -2   2      745.11      793.98     65.36 o 
  -9  -2   2      410.03      425.69     41.50 o 
  -8  -2   2       96.82       78.00     25.12 o 
  -7  -2   2     1555.13     1648.32     70.29 o 
  -6  -2   2     6921.19     7255.16    101.64 o 
  -5  -2   2      454.81      539.89     25.13 o 
  -4  -2   2     7223.65     6916.76     84.74 o 
  -3  -2   2      446.19      544.10     45.17 o 
  -2  -2   2     7030.50     7380.98     65.05 o 
  -1  -2   2     1941.98     1931.52     27.76 o 
   0  -2   2      560.14      594.20     19.15 o 
   1  -2   2     1134.32     1020.75     32.50 o 
   2  -2   2    35100.88    35612.38    274.61 o 
   3  -2   2     3867.28     3988.57     59.23 o 
   4  -2   2     3829.08     3783.72     63.72 o 
   5  -2   2     1044.54      984.83     35.25 o 
   6  -2   2     3132.91     3256.28    151.52 o 
   7  -2   2       71.07       37.42     15.56 o 
   8  -2   2     5167.33     5190.25    135.09 o 
   9  -2   2       21.48       84.27     45.77 o 
  10  -2   2     2183.53     2271.24    155.38 o 
 -11  -1   2      608.59      639.45     71.13 o 
 -10  -1   2     1569.24     1629.62     72.85 o 
  -9  -1   2      129.13       97.72     46.79 o 
  -8  -1   2     1102.73     1067.75     52.94 o 
  -7  -1   2     1865.67     1951.24     70.28 o 
  -6  -1   2    15675.88    16216.67    252.99 o 
  -5  -1   2      380.02      364.38     20.58 o 
  -4  -1   2    28476.20    28035.93    233.48 o 
  -3  -1   2      169.85      208.01     11.19 o 
  -2  -1   2     1737.73     1946.44     33.92 o 
  -1  -1   2      134.85      116.64     15.26 o 
   1  -1   2     3196.70     2993.31     37.87 o 
   2  -1   2    16886.49    16997.69    212.25 o 
   3  -1   2     1563.57     1633.29     36.01 o 
   4  -1   2     3195.55     3088.56     56.29 o 
   5  -1   2        5.80       -7.39      9.07 o 
   6  -1   2     1126.18     1115.94     49.92 o 
   7  -1   2       82.32       59.96     16.85 o 
   8  -1   2     3550.33     3515.79    110.05 o 
   9  -1   2      360.03      426.11     77.83 o 
  10  -1   2     1875.13     2363.49    159.86 o 
 -11   0   2      350.10      333.16     53.66 o 
 -10   0   2      702.23      644.64     51.56 o 
  -9   0   2      105.21       96.32     36.96 o 
  -8   0   2     4539.32     4654.58    144.21 o 
  -7   0   2        2.43        7.87     13.07 o 
  -6   0   2     6310.37     6648.64     82.24 o 
  -5   0   2     5729.77     5940.94     70.44 o 
  -4   0   2     5675.26     5500.84     60.63 o 
  -3   0   2      809.70      871.86     27.31 o 
  -2   0   2     7261.96     6937.96     91.69 o 
  -1   0   2        2.80       -8.81      5.87 o 
   0   0   2     3874.22     4118.48     77.97 o 
   1   0   2     4640.15     4497.89     63.19 o 
   2   0   2   143194.55   138390.59    982.13 o 
   3   0   2     9655.16     9539.20    101.70 o 
   4   0   2     3963.57     4271.39     67.20 o 
   5   0   2     2186.58     2276.09     52.37 o 
   6   0   2      140.92      144.37     23.41 o 
   7   0   2     1453.59     1372.95     54.71 o 
   8   0   2     1813.79     1936.40    124.59 o 
   9   0   2      690.86      698.38     92.95 o 
  10   0   2     1913.08     1810.14    146.00 o 
 -11   1   2      490.15      522.16     51.94 o 
 -10   1   2      376.88      311.16     39.98 o 
  -9   1   2      360.95      360.96     39.19 o 
  -8   1   2     2283.93     2451.11     74.45 o 
  -7   1   2      102.14       85.06     25.62 o 
  -6   1   2     6873.28     7032.67     83.99 o 
  -5   1   2      636.11      644.61     21.89 o 
  -4   1   2      319.19      252.08     16.15 o 
  -3   1   2     1745.10     1882.71     56.27 o 
  -2   1   2    38116.35    37488.39    354.18 o 
  -1   1   2     9334.80     9573.80    105.42 o 
   0   1   2    10755.95    11237.72    117.81 o 
   1   1   2      201.73      172.26     14.05 o 
   2   1   2     8888.17     9239.43     91.37 o 
   3   1   2      325.76      273.07     25.96 o 
   4   1   2     7896.20     7971.07    114.45 o 
   5   1   2       42.26       53.00     18.37 o 
   6   1   2      623.85      640.15     33.16 o 
   7   1   2       55.71       71.06     17.58 o 
   8   1   2     2835.88     3077.83    158.60 o 
   9   1   2      131.61      160.00     56.27 o 
  10   1   2     1045.78     1088.80    119.83 o 
 -11   2   2     1176.75     1167.48     69.79 o 
 -10   2   2      157.64      197.93     49.72 o 
  -9   2   2      373.60      369.90     44.82 o 
  -8   2   2     1277.15     1222.85     54.64 o 
  -7   2   2       14.15       13.14     13.92 o 
  -6   2   2     2114.07     2167.15     42.95 o 
  -5   2   2      353.74      400.47     25.28 o 
  -4   2   2     4343.14     4348.99     52.27 o 
  -3   2   2        1.59       -7.15     10.04 o 
  -2   2   2     3605.10     3377.37     59.84 o 
  -1   2   2    17504.91    17611.12    141.79 o 
   0   2   2    10588.83    10794.63    166.02 o 
   1   2   2    20678.97    19577.05    200.66 o 
   2   2   2    20651.17    19795.38    215.70 o 
   3   2   2     3439.98     3608.14     78.57 o 
   4   2   2    27107.02    27336.97    240.97 o 
   5   2   2     3143.85     3495.99     73.01 o 
   6   2   2     3682.63     3406.11    153.92 o 
   7   2   2       10.65       -0.79     17.44 o 
   8   2   2     1593.29     1796.14    123.47 o 
   9   2   2       22.25       11.62     41.02 o 
  10   2   2      883.07      881.48    112.83 o 
 -11   3   2      518.52      594.35     54.02 o 
 -10   3   2     1399.05     1483.98     84.24 o 
  -9   3   2      453.24      471.27     47.92 o 
  -8   3   2     3737.60     3645.18     91.01 o 
  -7   3   2       77.58       98.47     19.30 o 
  -6   3   2     1233.50     1321.06     33.93 o 
  -5   3   2    10370.04    10209.90    101.01 o 
  -4   3   2     5862.48     5724.67     72.27 o 
  -3   3   2    14931.28    14733.06    203.91 o 
  -2   3   2    15270.00    15548.70    135.93 o 
  -1   3   2     8303.41     7710.77     77.70 o 
   0   3   2     7193.47     7436.55    105.46 o 
   1   3   2      332.83      336.55     16.00 o 
   2   3   2      756.22      959.18     25.82 o 
   3   3   2      513.29      522.77     22.88 o 
   4   3   2     5544.95     5412.18     80.58 o 
   5   3   2      523.10      502.20     32.02 o 
   6   3   2     4752.06     4866.66    106.96 o 
   7   3   2      653.02      724.47     75.45 o 
   8   3   2     1810.48     1597.36    116.47 o 
   9   3   2       72.88       51.23     38.64 o 
  10   3   2     1372.48     1482.57    136.62 o 
 -11   4   2      629.37      534.86     98.06 o 
 -10   4   2      811.86      768.35     54.37 o 
  -9   4   2      438.33      337.82     37.86 o 
  -8   4   2    11506.50    11163.73    168.38 o 
  -7   4   2      112.88      116.09     24.29 o 
  -6   4   2     8831.20     8568.88    126.09 o 
  -5   4   2      618.90      698.99     32.49 o 
  -4   4   2    28018.15    29440.13    248.56 o 
  -3   4   2     2737.76     2590.34     45.06 o 
  -2   4   2    32557.27    31960.38    253.65 o 
  -1   4   2     1985.81     2125.64     62.39 o 
   0   4   2     1660.92     1661.29     36.86 o 
   1   4   2      668.39      746.86     23.79 o 
   2   4   2    27731.30    27855.05    231.76 o 
   3   4   2      192.84      179.27     19.87 o 
   4   4   2     2119.65     2293.37     51.78 o 
   5   4   2      688.49      715.36     43.53 o 
   6   4   2     2244.28     2064.89     74.67 o 
   7   4   2      153.85      181.60     31.64 o 
   8   4   2      530.11      515.56     79.65 o 
   9   4   2      156.35      103.59     53.33 o 
  10   4   2     1313.58     1156.27    125.99 o 
 -11   5   2      344.26      313.71     89.59 o 
 -10   5   2      626.42      644.86    131.10 o 
  -9   5   2      537.14      632.38     58.22 o 
  -8   5   2     3412.37     3268.50    107.33 o 
  -7   5   2      169.51      218.53     33.60 o 
  -6   5   2     2371.23     2292.66     76.52 o 
  -5   5   2      336.55      309.30     20.57 o 
  -4   5   2     7659.97     8007.52    108.09 o 
  -3   5   2      150.05      193.97     15.63 o 
  -2   5   2    24560.24    24295.86    206.61 o 
  -1   5   2     1798.57     1951.60     49.21 o 
   0   5   2     6669.32     6256.59     77.00 o 
   1   5   2     1659.09     1609.76     36.55 o 
   2   5   2     7588.79     7638.16    109.59 o 
   3   5   2      712.47      648.00     27.39 o 
   4   5   2     9355.40     9127.44    116.54 o 
   5   5   2      182.15      168.04     20.47 o 
   6   5   2     1724.02     1737.52    105.06 o 
   7   5   2      118.10      180.82     33.07 o 
   8   5   2       65.68       93.93     45.35 o 
   9   5   2       79.08       62.43     46.33 o 
  10   5   2      745.61      732.68    107.65 o 
 -11   6   2      613.22      571.61     67.18 o 
 -10   6   2      494.89      567.45     86.02 o 
  -9   6   2      277.73      363.49     61.24 o 
  -8   6   2     1066.26     1047.95     65.70 o 
  -7   6   2     1428.85     1375.15     66.05 o 
  -6   6   2     1627.64     1722.55     76.01 o 
  -5   6   2      742.29      751.46     31.08 o 
  -4   6   2     6792.41     7015.85     93.99 o 
  -3   6   2     4400.63     4559.34     69.27 o 
  -2   6   2     7390.77     7017.55     87.14 o 
  -1   6   2     7917.36     8324.37     96.72 o 
   0   6   2     7628.24     7436.25     91.03 o 
   1   6   2      442.67      495.81     23.06 o 
   2   6   2     5808.06     6155.61     84.69 o 
   3   6   2       48.41       29.80     11.42 o 
   4   6   2     6948.03     6924.52    101.42 o 
   5   6   2       61.61       88.13     17.73 o 
   6   6   2     3060.91     3195.80     97.24 o 
   7   6   2       44.81       17.39     21.66 o 
   8   6   2      327.14      309.51     67.89 o 
   9   6   2      106.33      -23.10     40.74 o 
 -11   7   2      249.96      231.54     53.19 o 
 -10   7   2     2557.27     2736.62    114.25 o 
  -9   7   2      172.87      179.73     38.43 o 
  -8   7   2     2557.84     2555.79     96.52 o 
  -7   7   2     2453.50     2353.87     87.27 o 
  -6   7   2     3826.02     4003.94    105.13 o 
  -5   7   2     2385.52     2439.77     68.26 o 
  -4   7   2     3878.53     4287.49    125.62 o 
  -3   7   2      186.21      259.74     19.68 o 
  -2   7   2     4141.95     4470.26     69.74 o 
  -1   7   2     2734.57     2799.80     95.12 o 
   0   7   2    16176.88    16639.34    164.32 o 
   1   7   2      870.96     1000.12     33.13 o 
   2   7   2     4953.50     4915.10     77.98 o 
   3   7   2      302.87      345.36     23.72 o 
   4   7   2     1866.36     1798.16     50.46 o 
   5   7   2      356.09      337.70     36.51 o 
   6   7   2     1494.63     1486.81     69.97 o 
   7   7   2     1173.75     1111.87    123.89 o 
   8   7   2     1438.63     1400.26    122.63 o 
   9   7   2      953.10      879.94    112.55 o 
 -10   8   2     1214.14     1218.41     83.89 o 
  -9   8   2       76.21       88.73     33.16 o 
  -8   8   2      627.83      734.19     57.86 o 
  -7   8   2     1588.41     1713.57     75.36 o 
  -6   8   2     3890.45     3937.95    175.40 o 
  -5   8   2      205.44      233.74     30.84 o 
  -4   8   2     4750.48     5016.90    111.98 o 
  -3   8   2      380.28      360.20     41.38 o 
  -2   8   2     5014.89     5453.13    115.13 o 
  -1   8   2     7050.54     6675.47     91.97 o 
   0   8   2    14635.97    14771.34    155.66 o 
   1   8   2      782.66      830.82     32.67 o 
   2   8   2      948.53      992.36     35.86 o 
   3   8   2      348.26      405.37     26.97 o 
   4   8   2      334.61      296.71     40.80 o 
   5   8   2       29.71       15.86     19.08 o 
   6   8   2      172.44      143.69     31.21 o 
   7   8   2     1104.73     1057.93     68.42 o 
   8   8   2      890.28      935.37    106.95 o 
   9   8   2      697.80      731.70    106.25 o 
 -10   9   2      344.49      363.09     54.70 o 
  -9   9   2      208.59      182.39     65.58 o 
  -8   9   2      652.39      680.15     57.80 o 
  -7   9   2      967.64      974.62     62.07 o 
  -6   9   2     4345.71     4496.01    116.46 o 
  -5   9   2      352.94      346.21     27.18 o 
  -4   9   2     4498.39     4419.21     80.85 o 
  -3   9   2       16.81       16.71     11.33 o 
  -2   9   2     2384.50     2356.51     54.06 o 
  -1   9   2     1423.97     1424.32     41.86 o 
   0   9   2     4302.13     4275.87     74.91 o 
   1   9   2      349.27      341.70     24.55 o 
   2   9   2     6882.32     6863.87    103.36 o 
   3   9   2        0.86       -5.15     10.88 o 
   4   9   2      708.64      692.97     48.69 o 
   5   9   2      488.06      491.10    100.09 o 
   6   9   2     1153.70     1203.33     70.97 o 
   7   9   2       37.82       54.26     26.86 o 
   8   9   2     1503.76     1415.52    128.79 o 
 -10  10   2      560.22      550.45     64.30 o 
  -9  10   2      170.78      233.74     45.42 o 
  -8  10   2      857.23      768.58     61.17 o 
  -7  10   2     1267.45     1299.69     70.48 o 
  -6  10   2     3206.27     3208.40     98.95 o 
  -5  10   2      965.41      990.36     41.99 o 
  -4  10   2      484.56      533.22     49.27 o 
  -3  10   2      126.39      149.63     19.50 o 
  -2  10   2     1294.59     1206.56     40.61 o 
  -1  10   2       19.12       28.13     12.08 o 
   0  10   2     7824.65     7972.17    112.12 o 
   1  10   2       86.91       85.55     22.99 o 
   2  10   2     4407.93     4512.64     85.00 o 
   3  10   2       15.05       32.06     13.51 o 
   4  10   2     6110.45     6122.21    137.90 o 
   5  10   2        7.24        0.94     20.46 o 
   6  10   2     1825.15     1938.92    108.14 o 
   7  10   2       77.78      103.45     33.11 o 
   8  10   2     1799.76     1838.97    138.02 o 
 -10  11   2      795.12      870.70    118.01 o 
  -9  11   2      215.32      248.47     72.09 o 
  -8  11   2     1455.33     1488.31    128.65 o 
  -7  11   2      942.51      919.98    100.23 o 
  -6  11   2     2543.73     2625.94     90.78 o 
  -5  11   2     1419.08     1527.30     71.81 o 
  -4  11   2      310.54      375.86     29.37 o 
  -3  11   2        2.81        8.52     12.63 o 
  -2  11   2      101.20      161.61     20.11 o 
  -1  11   2       13.52       -5.88     10.50 o 
   0  11   2     6327.95     6587.46    103.40 o 
   1  11   2        7.43       11.79     13.84 o 
   2  11   2      794.51      845.13     40.51 o 
   3  11   2      470.53      453.13     41.83 o 
   4  11   2      106.95      104.91     28.11 o 
   5  11   2      283.56      238.50     40.53 o 
   6  11   2     1294.33     1422.57    102.19 o 
   7  11   2        1.24        2.10     25.36 o 
   8  11   2     1259.00     1373.11    130.75 o 
  -9  12   2        3.08      -29.26     42.00 o 
  -8  12   2      628.53      709.86     99.39 o 
  -7  12   2      707.38      594.65     89.17 o 
  -6  12   2     2520.03     2306.10    141.38 o 
  -5  12   2      706.37      725.41     52.56 o 
  -4  12   2     2269.66     2377.78    135.29 o 
  -3  12   2      244.15      213.12     32.84 o 
  -2  12   2     2170.27     2049.86    109.68 o 
  -1  12   2       24.05        2.82     15.58 o 
   0  12   2     2473.86     2770.02     67.09 o 
   1  12   2     5997.16     6105.31    104.92 o 
   2  12   2     1709.99     1825.70    125.78 o 
   3  12   2       28.02       31.09     19.95 o 
   4  12   2      531.06      483.89     47.76 o 
   5  12   2      786.94      779.50    100.93 o 
   6  12   2     1064.92     1106.30     73.66 o 
   7  12   2       20.07       21.75     31.65 o 
  -9  13   2       35.36       30.38     51.65 o 
  -8  13   2      500.49      448.79     87.91 o 
  -7  13   2      111.26      167.14     58.23 o 
  -6  13   2      128.73      113.95     49.55 o 
  -5  13   2        1.30       -4.89     20.28 o 
  -4  13   2     2322.20     2265.02     85.93 o 
  -3  13   2       74.72       59.17     23.78 o 
  -2  13   2     6569.31     6546.05    145.58 o 
  -1  13   2       11.54       22.52     20.53 o 
   0  13   2     1715.61     1696.11    104.71 o 
   1  13   2      528.16      520.84     46.92 o 
   2  13   2     1237.46     1244.06     66.05 o 
   3  13   2      352.25      346.74     63.83 o 
   4  13   2      482.10      638.89     82.59 o 
   5  13   2      416.31      522.42     80.77 o 
   6  13   2     1209.96     1171.80    109.33 o 
   7  13   2       56.34       68.03     52.77 o 
  -9  14   2      265.64      347.16     87.49 o 
  -8  14   2      624.70      590.03    103.59 o 
  -7  14   2      150.31      222.01     66.49 o 
  -6  14   2       38.26        0.42     41.02 o 
  -5  14   2       32.15       62.72     27.86 o 
  -4  14   2      980.92     1022.09     64.38 o 
  -3  14   2      950.41     1122.99     66.36 o 
  -2  14   2     4189.51     4132.30    168.54 o 
  -1  14   2      223.23      195.04     35.24 o 
   0  14   2       29.20       13.88     20.57 o 
   1  14   2      407.33      428.82     98.06 o 
   2  14   2      540.25      619.85     79.79 o 
   3  14   2      284.94      368.86     69.57 o 
   4  14   2     1862.31     1906.44    128.09 o 
   5  14   2       85.51       74.19     47.17 o 
   6  14   2     1093.71     1058.14    113.39 o 
  -8  15   2     1900.44     1931.64    162.10 o 
  -7  15   2      264.41      270.73     75.31 o 
  -6  15   2       61.20       30.80     42.70 o 
  -5  15   2      907.96      905.52     66.02 o 
  -4  15   2      602.25      529.12     53.07 o 
  -3  15   2      676.27      641.10     56.02 o 
  -2  15   2     2997.50     3004.01    105.81 o 
  -1  15   2        0.82       33.18     24.91 o 
   0  15   2      974.11      925.44     64.42 o 
   1  15   2       63.57       30.58     27.71 o 
   2  15   2      677.30      752.98     90.43 o 
   3  15   2      156.96       85.25     45.35 o 
   4  15   2     1141.17     1161.45    111.57 o 
   5  15   2      150.12      116.61     57.81 o 
  -7  16   2       23.32        4.34     45.91 o 
  -6  16   2     1179.07     1208.62    126.41 o 
  -5  16   2      481.34      506.13     55.69 o 
  -4  16   2     1480.62     1439.06    130.68 o 
  -3  16   2      121.98      116.37     34.54 o 
  -2  16   2      812.72      718.69     61.87 o 
  -1  16   2      299.62      306.51     46.47 o 
   0  16   2       60.21      111.62     33.95 o 
   1  16   2      347.07      322.66     68.87 o 
   2  16   2       88.76      171.20     55.29 o 
   3  16   2      113.93       77.69     45.07 o 
   4  16   2     1016.98      906.26    107.23 o 
   5  16   2      150.91       20.58     40.60 o 
  -7  17   2       61.03       31.92     53.33 o 
  -6  17   2      127.78       72.79     59.49 o 
  -5  17   2      276.73      185.49     42.72 o 
  -4  17   2     1550.43     1581.32     86.78 o 
  -3  17   2      237.58      162.40     40.08 o 
  -2  17   2     1442.03     1614.16    228.03 o 
  -1  17   2       33.17       19.51     28.01 o 
   0  17   2     1211.35     1314.69    156.36 o 
   1  17   2        9.91        6.44     36.54 o 
   2  17   2      581.14      874.06    102.89 o 
   3  17   2      253.18      279.97     70.13 o 
   4  17   2      688.44      637.21     99.25 o 
  -6  18   2      722.31      852.64    121.37 o 
  -5  18   2       70.13       59.22     37.10 o 
  -4  18   2      271.58      247.19     48.75 o 
  -3  18   2      122.30      147.75     40.18 o 
  -2  18   2     1195.07     1264.86     82.06 o 
  -1  18   2      203.66      156.53     56.48 o 
   0  18   2      585.38      613.27     91.27 o 
   1  18   2       23.45       66.77     47.45 o 
   2  18   2      664.35      833.47    103.59 o 
   3  18   2        8.01       42.42     44.24 o 
  -4  19   2      221.22      130.91     42.67 o 
  -3  19   2       30.38       45.97     37.66 o 
  -2  19   2      303.15      323.62    117.10 o 
  -1  19   2       39.59       29.58     32.98 o 
   0  19   2      714.87      551.26     91.55 o 
   1  19   2       64.84       72.09     51.79 o 
  -1 -20   3       46.05       22.53     31.90 o 
   0 -20   3       13.73       35.39     34.74 o 
   1 -20   3        1.27       25.29     34.06 o 
   2 -20   3       71.38      117.23     41.92 o 
   3 -20   3        0.20        7.43     30.87 o 
  -3 -19   3      494.71      411.85     59.20 o 
  -2 -19   3     1445.70     1361.49     88.13 o 
  -1 -19   3       24.60       13.59     47.59 o 
   0 -19   3      820.80      857.43    144.25 o 
   1 -19   3        5.74      -22.09     29.22 o 
   2 -19   3     1146.58      977.81     78.67 o 
   3 -19   3        0.53       -9.95     28.97 o 
   4 -19   3     1142.69     1080.08     84.79 o 
   5 -19   3       34.15       29.86     34.90 o 
  -4 -18   3       95.68      124.29     41.30 o 
  -3 -18   3       92.33       74.41     38.20 o 
  -2 -18   3     1465.22     1428.21     87.09 o 
  -1 -18   3       79.93       70.92     44.17 o 
   0 -18   3     1284.08     1186.81     80.06 o 
   1 -18   3      581.12      666.99     66.16 o 
   2 -18   3     1201.31     1113.41     78.55 o 
   3 -18   3       44.83       15.22     28.53 o 
   4 -18   3     1817.62     1701.65    129.77 o 
   5 -18   3        5.06       -3.58     33.39 o 
   6 -18   3     1174.85     1260.66     90.05 o 
  -5 -17   3      212.62      259.95     66.07 o 
  -4 -17   3       24.75       67.90     33.73 o 
  -3 -17   3      127.93      100.80     35.75 o 
  -2 -17   3      489.63      482.11     56.04 o 
  -1 -17   3       22.77       -3.79     24.22 o 
   0 -17   3     2546.48     2513.42    103.98 o 
   1 -17   3       71.28       40.91     28.08 o 
   2 -17   3      842.17      715.56     65.11 o 
   3 -17   3       86.71       87.01     31.92 o 
   4 -17   3     1383.25     1375.12     89.38 o 
   5 -17   3       20.06       13.64     25.35 o 
   6 -17   3     1320.26     1329.25     88.03 o 
  -6 -16   3     1134.46     1314.31    118.43 o 
  -5 -16   3       31.10       18.09     28.82 o 
  -4 -16   3      848.15      768.48     64.97 o 
  -3 -16   3      207.71      163.81     60.68 o 
  -2 -16   3     2656.04     2773.34    106.06 o 
  -1 -16   3      140.67       69.44     54.87 o 
   0 -16   3     1511.83     1523.64     79.23 o 
   1 -16   3       15.34       14.24     25.38 o 
   2 -16   3      323.51      355.21     61.45 o 
   3 -16   3       16.04      -17.47     19.67 o 
   4 -16   3      870.32      804.15     66.80 o 
   5 -16   3        3.06       12.39     25.54 o 
   6 -16   3     1845.01     1895.07    193.46 o 
   7 -16   3      419.06      384.68     89.59 o 
  -7 -15   3        6.05      -52.49     35.00 o 
  -6 -15   3     1046.29     1148.57    105.41 o 
  -5 -15   3        1.90      -19.90     24.16 o 
  -4 -15   3     1421.64     1420.42     79.79 o 
  -3 -15   3       19.59       23.34     24.00 o 
  -2 -15   3     1664.62     1624.12     78.56 o 
  -1 -15   3     1138.00     1289.12     72.13 o 
   0 -15   3     4961.32     4850.59    184.92 o 
   1 -15   3        0.54      -21.46     20.64 o 
   2 -15   3     3023.94     2912.33    215.23 o 
   3 -15   3       28.55       20.43     25.13 o 
   4 -15   3     3792.12     3835.39    125.04 o 
   5 -15   3      208.08      171.07     38.26 o 
   6 -15   3     1358.69     1309.74     82.14 o 
   7 -15   3       37.62       27.58     47.17 o 
   8 -15   3      102.39      110.87     62.01 o 
  -7 -14   3      229.30      209.70     59.35 o 
  -6 -14   3      111.34      141.52     50.53 o 
  -5 -14   3        6.88       12.75     24.53 o 
  -4 -14   3      542.07      511.53     51.57 o 
  -3 -14   3      459.40      549.89     51.67 o 
  -2 -14   3     1465.04     1300.93     69.56 o 
  -1 -14   3       73.31       58.01     25.49 o 
   0 -14   3     1866.18     1697.06    136.13 o 
   1 -14   3       77.54       87.32     28.51 o 
   2 -14   3     5283.68     5160.96    136.60 o 
   3 -14   3      599.60      591.75     53.77 o 
   4 -14   3     4532.87     4430.79    129.50 o 
   5 -14   3      188.65      144.86     40.25 o 
   6 -14   3      842.87      786.52     63.75 o 
   7 -14   3       17.06       87.21     48.43 o 
  -7 -13   3      644.07      509.96     74.19 o 
  -6 -13   3      668.83      615.66     55.80 o 
  -5 -13   3      168.27      153.18     35.50 o 
  -4 -13   3      946.44      951.67     66.42 o 
  -3 -13   3      162.97      231.74     56.06 o 
  -2 -13   3     1061.06     1147.16     64.97 o 
  -1 -13   3      959.36     1021.57    127.11 o 
   0 -13   3      297.17      265.41     58.51 o 
   1 -13   3     6344.16     5996.97    232.02 o 
   2 -13   3      384.55      378.95     43.43 o 
   3 -13   3     1499.99     1448.88     71.58 o 
   4 -13   3     8233.77     7837.44    285.78 o 
   5 -13   3       81.90       40.70     24.88 o 
   6 -13   3     1040.16      961.96     66.86 o 
   7 -13   3      113.73       39.20     44.24 o 
   8 -13   3     1533.53     1560.82    139.14 o 
   9 -13   3      325.87      277.87     82.45 o 
  -7 -12   3      387.17      353.04     62.99 o 
  -6 -12   3     1643.30     1691.44    161.19 o 
  -5 -12   3     1153.04     1193.16     65.67 o 
  -4 -12   3     4238.98     4288.07    136.06 o 
  -3 -12   3      850.94      877.63     75.17 o 
  -2 -12   3      445.96      588.42     47.33 o 
  -1 -12   3      561.18      535.08     55.08 o 
   0 -12   3       72.56       38.07     19.49 o 
   1 -12   3      108.03       65.34     21.92 o 
   2 -12   3     5600.29     5583.38    130.90 o 
   3 -12   3      565.71      617.79     49.41 o 
   4 -12   3     3889.48     3908.99    113.09 o 
   5 -12   3        7.93       -7.92     23.31 o 
   6 -12   3      128.13       85.40     28.63 o 
   7 -12   3      367.70      450.05     82.59 o 
   8 -12   3     1335.72     1554.94    134.52 o 
   9 -12   3     1576.94     1398.30    138.16 o 
  -9 -11   3       42.57       51.04     40.04 o 
  -8 -11   3      245.07      271.71     66.35 o 
  -7 -11   3        1.61      -17.28     17.43 o 
  -6 -11   3     2824.77     2711.81     76.33 o 
  -5 -11   3       75.94       82.10     20.30 o 
  -4 -11   3     4480.11     4687.97    168.36 o 
  -3 -11   3       14.66       23.33     17.72 o 
  -2 -11   3     8282.28     8208.01    166.02 o 
  -1 -11   3      365.25      383.25     36.95 o 
   0 -11   3      242.19      193.24     29.16 o 
   1 -11   3     1005.94      947.79     52.28 o 
   2 -11   3     5861.71     5668.42    149.92 o 
   3 -11   3        0.01       22.77     18.35 o 
   4 -11   3     2615.38     2543.99    143.27 o 
   5 -11   3      219.85      272.54     36.76 o 
   6 -11   3       35.01       22.26     21.27 o 
   7 -11   3       49.78       49.27     43.54 o 
   8 -11   3     2995.29     2909.57    170.08 o 
   9 -11   3      497.81      342.26     80.49 o 
  -9 -10   3      111.97       49.90     72.58 o 
  -8 -10   3      160.72      156.22     55.85 o 
  -7 -10   3      506.58      523.37     51.26 o 
  -6 -10   3     3420.07     3368.98    110.07 o 
  -5 -10   3       24.48       15.57     15.88 o 
  -4 -10   3     3500.46     3568.95     76.01 o 
  -3 -10   3        9.04        8.10     12.47 o 
  -2 -10   3     4016.20     3944.43     85.05 o 
  -1 -10   3     1050.23     1086.26     50.88 o 
   0 -10   3     1453.25     1361.76     56.76 o 
   1 -10   3      405.47      409.55     36.26 o 
   2 -10   3    17229.65    16928.64    237.94 o 
   3 -10   3      190.75      213.47     30.72 o 
   4 -10   3     3060.46     3013.83    178.55 o 
   5 -10   3       90.95       49.55     26.46 o 
   6 -10   3     1997.29     2137.45    116.12 o 
   7 -10   3      274.45      235.87     61.59 o 
   8 -10   3     2848.86     3108.77    171.48 o 
   9 -10   3       28.18       51.51     51.23 o 
  -9  -9   3       50.91       26.82     30.34 o 
  -8  -9   3      232.84      286.29     48.99 o 
  -7  -9   3      424.71      308.24     41.90 o 
  -6  -9   3      930.94     1035.96     46.61 o 
  -5  -9   3     2018.41     2022.03     58.57 o 
  -4  -9   3     2351.38     2333.22     59.29 o 
  -3  -9   3        3.13        1.20     10.76 o 
  -2  -9   3     4636.27     4668.32     74.49 o 
  -1  -9   3      277.73      283.06     17.07 o 
   0  -9   3     6048.84     5858.11    115.71 o 
   1  -9   3     1889.63     1906.96     65.44 o 
   2  -9   3     3484.68     3433.54     96.73 o 
   3  -9   3      608.42      625.70     29.41 o 
   4  -9   3     3965.68     4043.45     75.44 o 
   5  -9   3      184.04      194.65     18.37 o 
   6  -9   3     2284.43     2328.25     55.05 o 
   7  -9   3     1022.64      992.08     44.39 o 
   8  -9   3     4461.39     4546.55    104.27 o 
   9  -9   3       27.62        0.84     41.72 o 
  10  -9   3      955.03      902.62    114.23 o 
 -10  -8   3      828.76      898.16     81.96 o 
  -9  -8   3       11.47      -30.45     20.30 o 
  -8  -8   3     4175.71     4099.71    180.37 o 
  -7  -8   3      148.81      204.28     36.22 o 
  -6  -8   3     1370.37     1374.20     65.07 o 
  -5  -8   3      683.64      667.89     35.46 o 
  -4  -8   3     1810.28     1684.04     54.24 o 
  -3  -8   3       21.69       32.75     13.03 o 
  -2  -8   3     5036.61     4825.24     73.27 o 
  -1  -8   3      148.09      146.36     12.93 o 
   0  -8   3     2552.88     2430.68     68.32 o 
   1  -8   3      286.85      298.36     27.90 o 
   2  -8   3     3460.85     3529.77    116.49 o 
   3  -8   3      463.90      488.10     20.15 o 
   4  -8   3     1162.46     1202.29     43.78 o 
   5  -8   3       52.93       31.41     14.41 o 
   6  -8   3     1460.14     1475.98     43.58 o 
   7  -8   3     1016.95      950.45     48.80 o 
   8  -8   3     1686.35     1805.39     65.91 o 
   9  -8   3      615.49      521.51     44.82 o 
  10  -8   3     1225.65     1242.17    101.38 o 
 -10  -7   3      681.79      529.16     62.14 o 
  -9  -7   3        4.01      -18.67     23.73 o 
  -8  -7   3     4414.06     4553.53    130.52 o 
  -7  -7   3     1215.17     1197.93     67.75 o 
  -6  -7   3      519.03      564.55     34.17 o 
  -5  -7   3       59.39       37.38     14.58 o 
  -4  -7   3      410.30      423.38     32.75 o 
  -3  -7   3       68.88       57.71     13.11 o 
  -2  -7   3    45015.46    45701.30    362.55 o 
  -1  -7   3     2457.71     2922.72     36.84 o 
   0  -7   3    50803.73    50940.79    959.31 o 
   1  -7   3     1917.61     1829.00     56.96 o 
   2  -7   3     1722.36     1838.82     31.01 o 
   3  -7   3      727.50      746.00     26.04 o 
   4  -7   3     2440.90     2440.20     75.56 o 
   5  -7   3       82.90       80.02     24.46 o 
   6  -7   3     1099.12     1241.84     74.84 o 
   7  -7   3       31.02       33.65     14.83 o 
   8  -7   3      416.49      423.07     38.19 o 
   9  -7   3      644.64      709.00     50.22 o 
  10  -7   3      793.33      798.28     68.87 o 
 -10  -6   3      557.82      626.35    110.87 o 
  -9  -6   3      640.63      592.01     47.51 o 
  -8  -6   3     3011.88     3104.37    106.42 o 
  -7  -6   3      218.52      268.83     44.58 o 
  -6  -6   3       10.31       26.83     14.42 o 
  -5  -6   3      127.56      132.91     18.23 o 
  -4  -6   3     2772.06     2491.99     76.08 o 
  -3  -6   3      684.15      735.28     28.53 o 
  -2  -6   3    13418.28    12572.03    128.16 o 
  -1  -6   3      341.86      352.76     21.72 o 
   0  -6   3    13412.27    13695.34    172.93 o 
   1  -6   3     3514.80     3377.89     73.85 o 
   2  -6   3     5495.57     5574.20     73.28 o 
   3  -6   3     1931.16     1772.95     65.51 o 
   4  -6   3     6785.23     6267.89     92.69 o 
   5  -6   3      912.21      943.12     37.13 o 
   6  -6   3     2412.98     2488.97     63.99 o 
   7  -6   3       62.78       44.85     20.54 o 
   8  -6   3      395.79      383.54     46.62 o 
   9  -6   3        3.86       21.80     21.99 o 
  10  -6   3      945.96     1006.94     74.72 o 
 -10  -5   3      911.75      929.20    101.42 o 
  -9  -5   3     2322.50     2248.77     93.62 o 
  -8  -5   3     3656.95     3457.47     89.73 o 
  -7  -5   3      730.43      814.09     54.49 o 
  -6  -5   3      254.05      254.29     26.88 o 
  -5  -5   3      600.94      589.14     65.38 o 
  -4  -5   3     3148.55     3247.39     60.75 o 
  -3  -5   3     6741.18     6881.32     87.69 o 
  -2  -5   3    20752.68    21152.19    156.98 o 
  -1  -5   3     9701.76    10245.40    100.62 o 
   0  -5   3      187.60      188.32     19.55 o 
   1  -5   3     7391.57     7090.19    189.54 o 
   2  -5   3    17007.38    17399.06    159.86 o 
   3  -5   3      109.25       99.85     24.19 o 
   4  -5   3    16405.72    16298.50    169.14 o 
   5  -5   3      310.52      263.32     23.56 o 
   6  -5   3     8153.62     8351.51    193.30 o 
   7  -5   3     1037.59      991.28     44.79 o 
   8  -5   3     1059.29     1157.64     72.37 o 
   9  -5   3       22.30       30.89     28.75 o 
  10  -5   3     2190.33     2228.94    103.23 o 
 -11  -4   3      458.32      359.86    127.81 o 
 -10  -4   3     1193.14     1193.51     65.32 o 
  -9  -4   3     1928.63     2002.48    113.93 o 
  -8  -4   3     4040.94     4022.30    151.18 o 
  -7  -4   3      527.70      625.17     66.21 o 
  -6  -4   3     4795.41     4661.16     81.68 o 
  -5  -4   3      388.84      486.56     26.13 o 
  -4  -4   3    18012.61    18366.72    176.33 o 
  -3  -4   3     3850.28     3799.03     71.90 o 
  -2  -4   3     7225.50     7167.61     68.64 o 
  -1  -4   3    36767.78    36460.57    278.64 o 
   0  -4   3      315.45      335.81     26.74 o 
   1  -4   3     3794.03     3932.53     51.24 o 
   2  -4   3     4287.58     4559.01     62.37 o 
   3  -4   3       49.33       23.47      9.57 o 
   4  -4   3    13197.14    13735.69    148.50 o 
   5  -4   3      107.47       83.16     15.08 o 
   6  -4   3     1229.15     1126.65     43.12 o 
   7  -4   3     4668.40     4600.63     92.04 o 
   8  -4   3     1052.50     1174.31     67.47 o 
   9  -4   3        1.96      -26.18     30.94 o 
 -11  -3   3      374.65      425.26     62.32 o 
 -10  -3   3      354.19      256.35     37.71 o 
  -9  -3   3      471.37      490.23     43.57 o 
  -8  -3   3     1274.89     1213.95     56.31 o 
  -7  -3   3        4.50      -10.37     12.20 o 
  -6  -3   3     5451.05     5364.11     81.16 o 
  -5  -3   3      692.64      752.54     33.43 o 
  -4  -3   3    12205.27    11762.93    108.37 o 
  -3  -3   3      790.89      707.82     20.69 o 
  -2  -3   3     9880.71    10332.05     86.30 o 
  -1  -3   3     5714.14     5924.23    102.09 o 
   0  -3   3     7399.49     7359.28    214.04 o 
   1  -3   3        3.58       18.97      9.95 o 
   2  -3   3    14729.54    14696.82    136.94 o 
   3  -3   3     1139.14     1227.80     33.58 o 
   4  -3   3     4151.11     4249.88     70.16 o 
   5  -3   3      252.16      232.97     21.30 o 
   6  -3   3      839.47      891.27     42.00 o 
   7  -3   3     3230.78     3168.93     75.40 o 
   8  -3   3      676.91      816.66     88.82 o 
   9  -3   3       54.72       41.30     43.12 o 
  10  -3   3      720.93      791.05    105.55 o 
 -11  -2   3     1094.90     1197.60     89.38 o 
 -10  -2   3       66.92       64.82     25.86 o 
  -9  -2   3      437.69      353.50     38.64 o 
  -8  -2   3      432.03      446.92     38.02 o 
  -7  -2   3      928.04      930.01     44.42 o 
  -6  -2   3     4228.70     4064.18     72.72 o 
  -5  -2   3     1111.25     1211.05     30.30 o 
  -4  -2   3      605.85      626.40     20.42 o 
  -3  -2   3      663.27      738.87     19.90 o 
  -2  -2   3     9211.17     8822.47     85.86 o 
  -1  -2   3       30.62       49.68      6.93 o 
   0  -2   3    19298.26    18864.95    172.95 o 
   1  -2   3      585.46      530.55     17.98 o 
   2  -2   3     1258.34     1151.05     28.48 o 
   3  -2   3      893.82      883.34     28.38 o 
   4  -2   3     3550.71     3868.65     66.07 o 
   5  -2   3        1.31       -1.81      9.88 o 
   6  -2   3     2762.03     2732.93     73.78 o 
   7  -2   3     1466.45     1449.51     83.60 o 
   8  -2   3     3815.52     4105.04    179.74 o 
   9  -2   3        4.09       55.85     43.40 o 
  10  -2   3      543.50      554.62     93.93 o 
 -11  -1   3      834.96      937.09     64.12 o 
 -10  -1   3      435.37      410.31     67.30 o 
  -9  -1   3     1838.26     1755.88     68.76 o 
  -8  -1   3      786.04      856.53     48.41 o 
  -7  -1   3     1252.14     1226.69     49.78 o 
  -6  -1   3     3999.47     3764.67     91.39 o 
  -5  -1   3       20.52        6.38      7.07 o 
  -4  -1   3      533.40      558.07     21.99 o 
  -3  -1   3     3451.17     3149.04     63.70 o 
  -2  -1   3      885.06     1057.62     41.93 o 
  -1  -1   3     1211.71     1261.54     22.67 o 
   0  -1   3    16258.42    16023.81    130.69 o 
   1  -1   3     4400.70     4270.08     50.76 o 
   2  -1   3      401.24      328.99     15.87 o 
   3  -1   3       38.83       43.17      9.98 o 
   4  -1   3      740.63      720.61     56.59 o 
   5  -1   3      851.53      818.02     33.27 o 
   6  -1   3    10858.47    11194.90    143.18 o 
   7  -1   3      895.75      997.45     43.67 o 
   8  -1   3     7433.22     7893.85    259.25 o 
   9  -1   3       14.00      -40.74     29.96 o 
  10  -1   3      726.91      749.62    104.57 o 
 -11   0   3      185.42      160.62     34.87 o 
 -10   0   3      677.36      663.73     51.53 o 
  -9   0   3      785.08      742.31     49.54 o 
  -8   0   3     4640.75     4660.89    129.33 o 
  -7   0   3     4628.57     4524.26     94.48 o 
  -6   0   3     4726.48     4499.16     86.91 o 
  -5   0   3      375.52      348.37     16.11 o 
  -4   0   3       63.90       58.41     12.07 o 
  -3   0   3     3094.52     2861.27     62.02 o 
  -2   0   3     6176.16     6113.30    224.39 o 
  -1   0   3     9407.97     9898.46    111.39 o 
   0   0   3     4333.90     4871.91     80.98 o 
   1   0   3      109.74      134.87     14.06 o 
   2   0   3       53.56       67.88      9.22 o 
   3   0   3      254.36      213.60     21.77 o 
   4   0   3       46.43       57.02     12.09 o 
   5   0   3      475.85      485.56     28.40 o 
   6   0   3     3401.52     3464.26     72.69 o 
   7   0   3      795.76      877.94     52.57 o 
   8   0   3     3594.31     3920.82    181.28 o 
   9   0   3      610.80      518.22     86.37 o 
  10   0   3      337.48      454.81     89.03 o 
 -11   1   3       35.19       -0.55     22.22 o 
 -10   1   3      622.55      618.97     58.77 o 
  -9   1   3      210.77      215.58     31.82 o 
  -8   1   3     5987.07     6056.10    118.84 o 
  -7   1   3     2408.11     2421.48     68.02 o 
  -6   1   3      682.03      718.19     36.87 o 
  -5   1   3        6.85       21.99     17.72 o 
  -4   1   3     4558.17     4433.61     89.05 o 
  -3   1   3     8301.65     8946.41    125.09 o 
  -2   1   3    23726.12    24469.34    358.36 o 
  -1   1   3    26029.94    25875.56    198.70 o 
   0   1   3    41364.01    40835.37    427.09 o 
   1   1   3    80929.90    77971.20   1160.05 o 
   2   1   3     5252.55     5436.11     88.47 o 
   3   1   3     3494.03     3429.94     54.36 o 
   4   1   3     1400.95     1442.93     51.30 o 
   5   1   3       56.72       39.10     13.32 o 
   6   1   3     1755.76     1766.17     51.95 o 
   7   1   3       61.34       61.02     22.97 o 
   8   1   3     3505.35     3032.20    159.44 o 
   9   1   3      623.32      586.25     90.57 o 
  10   1   3      182.64       54.59     53.05 o 
 -11   2   3      574.62      497.31     94.14 o 
 -10   2   3      382.22      411.11     43.99 o 
  -9   2   3      218.39      258.36     35.44 o 
  -8   2   3     2912.82     2853.89     80.12 o 
  -7   2   3     1510.81     1421.88     73.23 o 
  -6   2   3     4639.67     4616.55     88.14 o 
  -5   2   3        5.01       14.43     13.05 o 
  -4   2   3     7192.25     6802.81    165.46 o 
  -3   2   3      380.92      267.97     22.22 o 
  -2   2   3    19731.00    19865.88    163.78 o 
  -1   2   3     1294.85     1300.16     26.26 o 
   0   2   3     3429.20     3150.51     94.42 o 
   1   2   3     6860.06     7018.78     99.28 o 
   2   2   3    10168.56    10163.76    136.98 o 
   3   2   3        0.35       -1.68      7.46 o 
   4   2   3    16389.12    16536.23    168.61 o 
   5   2   3       64.16       49.79     13.57 o 
   6   2   3     1895.32     2040.88     72.84 o 
   7   2   3     2219.74     2260.84     82.13 o 
   8   2   3     1652.17     1689.89    121.37 o 
   9   2   3      261.61      258.97     69.43 o 
  10   2   3       38.81       44.51     50.53 o 
 -11   3   3      628.38      689.09     70.02 o 
 -10   3   3      527.87      585.53    202.70 o 
  -9   3   3      271.72      332.65     46.39 o 
  -8   3   3     1428.95     1420.80     58.12 o 
  -7   3   3     1397.28     1577.03     68.69 o 
  -6   3   3     1153.33     1024.47     52.11 o 
  -5   3   3       17.07       -3.05      7.66 o 
  -4   3   3     7572.79     7573.95     90.02 o 
  -3   3   3     4814.79     4832.71     73.73 o 
  -2   3   3      589.52      580.94     20.04 o 
  -1   3   3     1699.30     1639.09     49.03 o 
   0   3   3      345.06      351.54     17.17 o 
   1   3   3     3851.69     3828.72     71.90 o 
   2   3   3    19685.76    18889.62    166.89 o 
   3   3   3     5460.27     5310.34     73.03 o 
   4   3   3     2700.70     2661.80     60.65 o 
   5   3   3        1.73       -2.10     10.27 o 
   6   3   3     1177.41     1214.76     58.73 o 
   7   3   3      474.76      430.78     43.32 o 
   8   3   3     1764.46     1829.31    126.27 o 
   9   3   3      457.18      599.55     93.93 o 
  10   3   3      766.41      973.73    121.65 o 
 -11   4   3      714.36      708.43     71.02 o 
 -10   4   3     1166.21     1103.10     76.61 o 
  -9   4   3       93.55       59.65     27.87 o 
  -8   4   3      152.46      117.13     30.19 o 
  -7   4   3     1571.62     1520.98     67.90 o 
  -6   4   3    10180.61    10040.80    249.31 o 
  -5   4   3     2272.76     2158.29     43.99 o 
  -4   4   3    11510.69    11607.79    121.51 o 
  -3   4   3     1119.81     1037.24     29.31 o 
  -2   4   3     7403.93     7567.12     85.72 o 
  -1   4   3      205.21      230.97     15.29 o 
   0   4   3     5005.17     4754.57     80.90 o 
   1   4   3       24.27       25.25     14.33 o 
   2   4   3    16585.02    16041.70    163.80 o 
   3   4   3      183.91      199.66     16.31 o 
   4   4   3      640.98      681.88     29.64 o 
   5   4   3      314.83      287.92     33.00 o 
   6   4   3      468.14      447.71     42.26 o 
   7   4   3      499.16      601.04     50.51 o 
   8   4   3     2936.20     2909.57    161.82 o 
   9   4   3      180.86       95.33     47.73 o 
  10   4   3     1136.52     1161.45    130.05 o 
 -11   5   3      914.58      869.53    191.78 o 
 -10   5   3     2228.31     1925.19    244.06 o 
  -9   5   3       45.18       65.80     28.51 o 
  -8   5   3     3839.95     3739.05    268.00 o 
  -7   5   3      119.82      113.39     27.73 o 
  -6   5   3     4293.22     4411.04    108.88 o 
  -5   5   3      106.40      119.24     14.52 o 
  -4   5   3    16316.52    16896.55    164.61 o 
  -3   5   3       41.88       40.32     16.20 o 
  -2   5   3     8117.20     7774.18     91.09 o 
  -1   5   3      798.97      791.00     26.70 o 
   0   5   3     3310.03     3154.29     79.05 o 
   1   5   3       30.65        9.20      8.31 o 
   2   5   3     7492.50     7717.75     93.66 o 
   3   5   3     1516.51     1433.25     38.53 o 
   4   5   3      222.67      218.49     20.03 o 
   5   5   3       58.45       25.11     18.95 o 
   6   5   3      226.49      264.69     47.94 o 
   7   5   3     1463.65     1496.46     72.37 o 
   8   5   3     1430.87     1531.03     80.96 o 
   9   5   3       11.63       58.09     47.31 o 
 -11   6   3     2019.58     2102.18    109.47 o 
 -10   6   3       32.09       64.12     33.06 o 
  -9   6   3      493.23      537.99     55.49 o 
  -8   6   3      322.35      297.74     42.38 o 
  -7   6   3       12.60      -10.39     22.61 o 
  -6   6   3     2796.27     2749.32     86.37 o 
  -5   6   3      538.21      595.13     38.32 o 
  -4   6   3     8727.73     8726.08    182.24 o 
  -3   6   3     1202.32     1327.38     37.05 o 
  -2   6   3     5717.89     5565.34     77.93 o 
  -1   6   3      299.26      249.87     17.94 o 
   0   6   3     2649.14     2565.74     49.92 o 
   1   6   3      508.70      513.96     24.12 o 
   2   6   3     7561.76     7013.42     92.80 o 
   3   6   3        1.49        9.54     12.81 o 
   4   6   3     4017.15     3907.00     73.08 o 
   5   6   3        8.85        2.67     16.67 o 
   6   6   3     1381.09     1395.84    178.62 o 
   7   6   3      803.59      913.00     62.43 o 
   8   6   3      793.74      815.31     64.55 o 
   9   6   3      213.41      252.81     70.83 o 
 -11   7   3     2420.10     2510.41    116.75 o 
 -10   7   3      981.22     1095.19     79.79 o 
  -9   7   3      813.90      796.12     64.24 o 
  -8   7   3     1702.95     1690.56    151.04 o 
  -7   7   3      852.73      858.57     78.32 o 
  -6   7   3     1732.38     1915.58     73.45 o 
  -5   7   3     4907.26     4940.13     82.47 o 
  -4   7   3       95.15      106.91     15.49 o 
  -3   7   3     3336.18     3600.93     89.12 o 
  -2   7   3       24.86       23.26     10.02 o 
  -1   7   3       50.45       78.58     13.46 o 
   0   7   3     3174.06     3111.79     58.40 o 
   1   7   3     1073.04     1112.78     35.63 o 
   2   7   3     4292.74     4326.04     73.19 o 
   3   7   3       18.41       15.84     11.15 o 
   4   7   3     5706.76     5637.39    218.59 o 
   5   7   3      317.49      328.13     41.86 o 
   6   7   3     2815.94     2922.06     99.19 o 
   7   7   3      382.87      346.36     45.88 o 
   8   7   3      974.49      959.09     70.04 o 
   9   7   3      125.16       73.21     51.79 o 
 -11   8   3      750.88      753.58    125.50 o 
 -10   8   3     1240.39     1266.10     84.58 o 
  -9   8   3      397.74      421.02     99.88 o 
  -8   8   3     3074.43     3069.79    110.80 o 
  -7   8   3     2136.05     2072.58     83.50 o 
  -6   8   3     2341.73     2347.09     82.93 o 
  -5   8   3     3943.23     3912.35     75.54 o 
  -4   8   3     4934.61     5123.00     84.90 o 
  -3   8   3      416.05      403.69     24.91 o 
  -2   8   3     4527.47     4244.42     77.38 o 
  -1   8   3        3.08       -3.54      9.25 o 
   0   8   3     7258.41     7494.50    102.20 o 
   1   8   3        0.93       -8.81      8.75 o 
   2   8   3     1466.37     1444.73     57.73 o 
   3   8   3      298.24      280.41     23.42 o 
   4   8   3     2633.13     2597.80    107.65 o 
   5   8   3     1642.43     1673.65    107.51 o 
   6   8   3     3517.01     3216.07    105.77 o 
   7   8   3     1199.70     1297.89     75.80 o 
   8   8   3      565.74      549.04     58.89 o 
   9   8   3        7.33       32.62     48.99 o 
 -10   9   3      458.73      374.63     55.79 o 
  -9   9   3      245.84      232.62     43.35 o 
  -8   9   3     3289.33     3064.36    108.32 o 
  -7   9   3      157.17       91.68     29.71 o 
  -6   9   3     1983.33     1810.13     74.50 o 
  -5   9   3     2406.68     2524.10     82.81 o 
  -4   9   3     4090.91     4253.67     79.53 o 
  -3   9   3     1633.03     1648.44     72.98 o 
  -2   9   3     6136.16     6103.10     93.53 o 
  -1   9   3       68.85       58.81     17.79 o 
   0   9   3     9412.89     9039.90    119.24 o 
   1   9   3      651.97      680.77     47.95 o 
   2   9   3      527.52      598.07     36.54 o 
   3   9   3      489.35      465.10     52.49 o 
   4   9   3      332.05      376.96     40.71 o 
   5   9   3       62.85       66.58     26.58 o 
   6   9   3     2372.93     2672.52    100.11 o 
   7   9   3      114.67       73.03     29.57 o 
   8   9   3      475.75      356.63     54.57 o 
 -10  10   3       84.62       72.29     35.97 o 
  -9  10   3      628.23      659.85     63.09 o 
  -8  10   3     2822.17     2874.47    106.47 o 
  -7  10   3      386.78      400.21     45.74 o 
  -6  10   3     2035.91     2085.46     81.10 o 
  -5  10   3      120.67      103.67     19.50 o 
  -4  10   3     3154.51     2988.35     68.26 o 
  -3  10   3      335.86      361.23     31.86 o 
  -2  10   3     3256.38     3182.36     67.51 o 
  -1  10   3      523.55      496.61     29.74 o 
   0  10   3     7339.58     7321.89    115.81 o 
   1  10   3     2034.21     2070.33     86.55 o 
   2  10   3     4241.73     4076.13     81.69 o 
   3  10   3        1.56        9.50     17.16 o 
   4  10   3     3085.16     3094.71     99.42 o 
   5  10   3      398.51      452.69     49.10 o 
   6  10   3     3268.02     3557.47    254.77 o 
   7  10   3      127.49      103.03     34.69 o 
   8  10   3      328.88      404.13     89.10 o 
 -10  11   3      211.37      262.19     78.53 o 
  -9  11   3      686.84      806.31    108.49 o 
  -8  11   3     2153.64     2052.66    140.05 o 
  -7  11   3      669.90      700.39     56.46 o 
  -6  11   3      758.78      856.26     71.74 o 
  -5  11   3       50.12       60.44     18.27 o 
  -4  11   3      740.36      724.74     46.50 o 
  -3  11   3       72.56       78.33     17.88 o 
  -2  11   3     1244.15     1218.76     59.01 o 
  -1  11   3     1524.15     1490.94     47.99 o 
   0  11   3     6977.30     7049.65    110.04 o 
   1  11   3     1490.96     1434.27     48.94 o 
   2  11   3     1785.12     1848.59     56.98 o 
   3  11   3      711.73      780.89     53.77 o 
   4  11   3     1325.99     1547.24     72.60 o 
   5  11   3       31.07       46.90     25.06 o 
   6  11   3     2140.19     2303.12     97.30 o 
   7  11   3        0.22      -37.11     24.74 o 
  -9  12   3      932.91      977.51    119.97 o 
  -8  12   3     1704.34     1274.14    123.89 o 
  -7  12   3      474.61      615.37     89.17 o 
  -6  12   3     3720.86     4269.80    192.34 o 
  -5  12   3       35.89       28.16     21.13 o 
  -4  12   3      374.20      391.39     41.13 o 
  -3  12   3     1614.47     1645.30     69.84 o 
  -2  12   3     1639.58     1581.00     51.80 o 
  -1  12   3     2561.13     2662.46     66.61 o 
   0  12   3     1841.44     1855.80     56.64 o 
   1  12   3        5.36       16.52     15.30 o 
   2  12   3     1208.55     1236.56     63.08 o 
   3  12   3       15.06       10.03     21.62 o 
   4  12   3      880.44      866.60     60.88 o 
   5  12   3       23.31       43.61     27.18 o 
   6  12   3      940.38     1025.98     73.99 o 
   7  12   3        2.94      -16.35     30.23 o 
  -9  13   3       44.83      -16.80     44.79 o 
  -8  13   3     1055.78     1023.70    117.73 o 
  -7  13   3      976.92      867.06    106.81 o 
  -6  13   3     5240.16     5403.81    224.25 o 
  -5  13   3       18.06       10.78     20.02 o 
  -4  13   3     1267.43     1198.21     81.33 o 
  -3  13   3     2222.19     2084.48     82.09 o 
  -2  13   3     1555.08     1614.18     99.53 o 
  -1  13   3     2673.87     2719.71    121.86 o 
   0  13   3     5894.14     5896.15    187.44 o 
   1  13   3       44.02       27.73     23.38 o 
   2  13   3     4932.20     5285.52    199.20 o 
   3  13   3       19.69       23.50     22.61 o 
   4  13   3      219.77      201.54     37.90 o 
   5  13   3       38.22       27.12     27.45 o 
   6  13   3       99.78      133.92     40.93 o 
  -9  14   3      226.75      306.85     88.19 o 
  -8  14   3      183.54      155.94     60.47 o 
  -7  14   3      217.39      159.16     61.17 o 
  -6  14   3     1658.24     1781.16    135.36 o 
  -5  14   3        3.71        4.17     21.91 o 
  -4  14   3     2063.33     2013.52     85.48 o 
  -3  14   3        1.14        1.64     20.20 o 
  -2  14   3     1011.58     1113.25     67.89 o 
  -1  14   3       51.19       14.96     21.21 o 
   0  14   3     1048.81     1124.04     66.28 o 
   1  14   3      565.10      555.32     75.87 o 
   2  14   3     4989.23     5086.05    199.90 o 
   3  14   3       10.53      -28.70     33.18 o 
   4  14   3      635.26      643.23     89.03 o 
   5  14   3      209.68      174.70     57.39 o 
   6  14   3       80.34      102.33     57.11 o 
  -8  15   3      243.08      244.69     77.13 o 
  -7  15   3      952.45     1018.11    119.41 o 
  -6  15   3      690.30      628.53     94.21 o 
  -5  15   3       34.27       24.19     27.07 o 
  -4  15   3      547.92      606.14     56.06 o 
  -3  15   3        0.40        5.12     23.26 o 
  -2  15   3      612.36      612.88     55.33 o 
  -1  15   3      369.15      355.94     94.00 o 
   0  15   3      296.28      272.94     42.84 o 
   1  15   3      137.05      103.03     46.05 o 
   2  15   3     4020.73     4352.39    192.06 o 
   3  15   3        0.61       13.30     35.56 o 
   4  15   3      894.81      994.45    107.23 o 
   5  15   3        5.21      -22.12     40.32 o 
  -7  16   3      952.44     1041.06    124.87 o 
  -5  16   3     1057.74     1163.39     76.15 o 
  -4  16   3     2283.20     2268.98     97.28 o 
  -3  16   3       88.73       29.47     27.95 o 
  -2  16   3      771.94      689.21     75.94 o 
  -1  16   3       56.31       49.69     27.40 o 
   0  16   3     1076.68      974.71     98.83 o 
   1  16   3      164.59      191.22     59.77 o 
   2  16   3      875.02      929.78    100.51 o 
   3  16   3       71.18       92.67     48.29 o 
   4  16   3      865.28      932.57    110.59 o 
  -6  17   3      632.42      593.25    102.61 o 
  -5  17   3      241.25      279.26     89.87 o 
  -4  17   3     1157.57     1137.94    100.02 o 
  -3  17   3       27.11      -11.11     24.59 o 
  -2  17   3      151.50      220.54     67.26 o 
  -1  17   3      114.81      108.45     56.20 o 
   0  17   3      334.25      381.32     76.43 o 
   1  17   3      360.78      391.26     78.67 o 
   2  17   3      743.90      890.30    105.13 o 
   3  17   3        2.21      -36.26     32.20 o 
  -5  18   3      418.38      503.52     93.65 o 
  -4  18   3     1655.22     1756.13     93.84 o 
  -3  18   3       26.71       12.73     31.55 o 
  -2  18   3     1015.34      953.66     73.79 o 
  -1  18   3        6.35      -13.58     40.18 o 
   0  18   3      416.63      426.39     81.33 o 
   1  18   3      259.01      304.19     75.59 o 
   2  18   3      580.81      691.10    100.23 o 
  -4  19   3      430.16      356.48     56.85 o 
  -3  19   3        1.45       10.63     34.12 o 
  -2  19   3      877.17      952.91     77.55 o 
  -1  19   3       50.78       27.86     50.39 o 
   0  19   3      492.61      608.23     97.99 o 
  -1 -20   4       54.42       77.37     45.35 o 
   0 -20   4      662.48      826.05    113.11 o 
   1 -20   4       32.35       16.52     50.46 o 
   2 -20   4      772.58      869.48    124.03 o 
   3 -20   4      417.80      503.49     67.61 o 
  -3 -19   4        7.59       32.45     35.52 o 
  -2 -19   4      763.77      795.34     74.86 o 
  -1 -19   4      278.48      321.29     52.70 o 
   0 -19   4      670.79      532.91     63.65 o 
   1 -19   4      407.66      499.68     61.56 o 
   2 -19   4     1116.52     1207.32     85.54 o 
   3 -19   4       48.04       38.94     31.17 o 
   4 -19   4      892.98      788.57     76.64 o 
  -4 -18   4     1381.89     1431.08     96.38 o 
  -3 -18   4        8.69       43.42     32.52 o 
  -2 -18   4     1663.93     1663.40     95.89 o 
  -1 -18   4      272.76      268.82     46.42 o 
   0 -18   4     1578.01     1498.43     88.75 o 
   1 -18   4      117.75      107.00     38.64 o 
   2 -18   4     1626.85     1708.96    150.48 o 
   3 -18   4      298.29      311.60     51.17 o 
   4 -18   4      767.22      741.18     71.94 o 
   5 -18   4       32.16       29.11     31.29 o 
  -5 -17   4        1.27       -5.15     36.26 o 
  -4 -17   4      835.71      936.75     73.16 o 
  -3 -17   4       19.26       23.40     25.56 o 
  -2 -17   4     2318.08     2429.65    103.80 o 
  -1 -17   4       41.82       21.28     26.92 o 
   0 -17   4      731.83      724.86     64.61 o 
   1 -17   4      177.65      134.46     37.43 o 
   2 -17   4     1791.85     1584.97     86.66 o 
   3 -17   4       34.84       35.53     28.58 o 
   4 -17   4     2086.19     2148.65    101.81 o 
   5 -17   4      106.88        8.90     27.07 o 
   6 -17   4      564.64      592.04     65.99 o 
  -6 -16   4      171.28      221.73     62.85 o 
  -5 -16   4      127.57      171.94     68.45 o 
  -4 -16   4      662.04      691.11     61.99 o 
  -3 -16   4      616.28      731.47     62.25 o 
  -2 -16   4     2134.10     2140.02     94.01 o 
  -1 -16   4      366.49      360.71     48.33 o 
   0 -16   4      339.36      306.09     45.10 o 
   1 -16   4        2.81       10.36     22.86 o 
   2 -16   4      753.00      587.30     64.74 o 
   3 -16   4      383.78      390.37     65.44 o 
   4 -16   4     1393.22     1381.60     83.24 o 
   5 -16   4      297.61      373.31     53.13 o 
   6 -16   4      980.52     1081.19     79.40 o 
   7 -16   4      418.19      425.69     94.63 o 
  -6 -15   4     1150.54     1235.88     79.26 o 
  -5 -15   4      865.74      810.34     65.72 o 
  -4 -15   4     2058.67     2286.76    133.68 o 
  -3 -15   4      264.57      333.11     75.24 o 
  -2 -15   4     1091.71     1266.08     73.82 o 
  -1 -15   4        0.64      -25.78     17.19 o 
   0 -15   4       13.62        1.11     21.31 o 
   1 -15   4      959.68      883.91     81.96 o 
   2 -15   4     1287.51     1257.41     74.92 o 
   3 -15   4       29.60       29.40     37.38 o 
   4 -15   4     1137.26     1196.77     75.19 o 
   5 -15   4       30.98       35.20     27.60 o 
   6 -15   4      268.08      252.14     61.87 o 
   7 -15   4      322.31      324.76     81.75 o 
  -6 -14   4      307.56      213.64     42.88 o 
  -5 -14   4     1327.39     1268.34     74.86 o 
  -4 -14   4     1748.82     1855.44     83.52 o 
  -3 -14   4      274.37      203.00     36.67 o 
  -2 -14   4     5507.12     5456.29    139.17 o 
  -1 -14   4        0.72        8.41     20.58 o 
   0 -14   4     3060.38     3157.42    106.32 o 
   1 -14   4      831.68      823.27    125.36 o 
   2 -14   4     8739.88     8708.50    183.05 o 
   3 -14   4     2184.59     2081.72     88.19 o 
   4 -14   4     4808.59     4467.49    131.18 o 
   5 -14   4        2.18       12.50     23.12 o 
   6 -14   4      504.77      485.08     55.07 o 
   7 -14   4      267.61      282.21     75.17 o 
   8 -14   4      284.35      368.02     88.19 o 
  -7 -13   4       43.45       59.49     45.91 o 
  -6 -13   4      654.31      713.39     59.62 o 
  -5 -13   4      237.24      201.16     71.95 o 
  -4 -13   4     1993.88     2000.31    112.34 o 
  -3 -13   4       65.39       56.36     25.10 o 
  -2 -13   4     1712.89     1609.20     72.73 o 
  -1 -13   4       12.55       -8.91     16.40 o 
   0 -13   4     2485.51     2479.88     88.77 o 
   1 -13   4     1181.45     1088.93     62.92 o 
   2 -13   4     1040.77      992.67     62.35 o 
   3 -13   4      442.41      381.89     45.63 o 
   4 -13   4     5972.09     5993.32    164.76 o 
   5 -13   4      127.92      153.37     48.92 o 
   6 -13   4     2515.00     2443.93     98.08 o 
   7 -13   4       61.90       65.37     44.51 o 
  -7 -12   4      310.57      241.19     62.43 o 
  -6 -12   4      854.75      944.92     62.59 o 
  -5 -12   4     2155.12     2198.86     85.70 o 
  -4 -12   4     2198.71     2269.34    122.56 o 
  -3 -12   4      149.82      181.05     30.91 o 
  -2 -12   4      568.67      585.27     65.37 o 
  -1 -12   4      488.42      522.42     43.92 o 
   0 -12   4     2158.81     2213.43     79.80 o 
   1 -12   4     1275.78     1226.39     60.87 o 
   2 -12   4     2700.67     2815.23     92.56 o 
   3 -12   4       30.31       47.46     21.78 o 
   4 -12   4     4683.86     4607.34    159.86 o 
   5 -12   4       38.53       52.81     25.04 o 
   6 -12   4     1666.37     1748.76     81.34 o 
   7 -12   4      471.03      345.51     47.74 o 
   8 -12   4     1323.70     1377.02    130.75 o 
   9 -12   4       65.74       57.81     55.71 o 
  -9 -11   4       19.78      -16.34     23.94 o 
  -8 -11   4      604.82      652.18     48.71 o 
  -7 -11   4      583.84      597.68     82.64 o 
  -6 -11   4     2060.03     2120.71     67.31 o 
  -5 -11   4      469.59      479.07     34.86 o 
  -4 -11   4     2727.32     2706.74    256.87 o 
  -3 -11   4     1443.57     1495.58     65.13 o 
  -2 -11   4     3027.91     2677.45     84.76 o 
  -1 -11   4       80.62       92.01     22.70 o 
   0 -11   4     1976.18     1853.06     70.51 o 
   1 -11   4        1.15       20.69     32.13 o 
   2 -11   4     1258.09     1339.96     71.04 o 
   3 -11   4      300.24      299.26     46.82 o 
   4 -11   4      940.13      911.04     57.12 o 
   5 -11   4      249.37      236.08     36.36 o 
   6 -11   4     1867.73     1767.26     79.92 o 
   7 -11   4      227.20      236.55     40.66 o 
   8 -11   4     1530.49     1588.96    131.59 o 
   9 -11   4      692.63      944.05    114.09 o 
  -9 -10   4        6.58       22.99     30.34 o 
  -8 -10   4      517.85      563.71     69.98 o 
  -7 -10   4      154.63      121.99     26.25 o 
  -6 -10   4     3266.16     3273.43     80.53 o 
  -5 -10   4      114.59       88.41     20.04 o 
  -4 -10   4     1199.45     1093.93     42.48 o 
  -3 -10   4       24.80       13.56     16.78 o 
  -2 -10   4     6466.49     6337.63    128.74 o 
  -1 -10   4     1403.95     1310.24     68.45 o 
   0 -10   4     7258.55     6929.88    134.35 o 
   1 -10   4        4.01       18.83     26.67 o 
   2 -10   4     2054.22     1999.91    118.78 o 
   3 -10   4      305.77      343.24     36.52 o 
   4 -10   4     2378.33     2463.63    143.20 o 
   5 -10   4      917.38      908.10     92.67 o 
   6 -10   4     3478.67     3375.26    105.18 o 
   7 -10   4       90.42       47.07     24.89 o 
   8 -10   4     2065.86     2194.11    143.20 o 
   9 -10   4      363.57      327.56     79.65 o 
 -10  -9   4      474.97      406.13     58.44 o 
  -9  -9   4     1005.04      871.13     68.95 o 
  -8  -9   4      573.48      557.79     52.67 o 
  -7  -9   4     1255.80     1135.78     77.55 o 
  -6  -9   4     1773.19     1851.21     59.38 o 
  -5  -9   4      911.36      901.58     41.42 o 
  -4  -9   4     2019.80     1999.16     54.27 o 
  -3  -9   4       25.70       18.48     16.80 o 
  -2  -9   4     3144.60     3157.44     46.99 o 
  -1  -9   4      997.63     1001.74     47.19 o 
   0  -9   4    12174.91    12380.36    183.85 o 
   1  -9   4      940.13      864.93     89.52 o 
   2  -9   4     7513.71     7481.33    139.60 o 
   3  -9   4      183.02      201.34     20.75 o 
   4  -9   4     1229.82     1204.63     34.20 o 
   5  -9   4      327.30      319.18     22.40 o 
   6  -9   4     4027.60     3956.15     72.74 o 
   7  -9   4       13.23       14.87     14.19 o 
   8  -9   4     2231.31     2313.66    145.02 o 
   9  -9   4      109.63       56.27     50.39 o 
 -10  -8   4      955.69     1041.46    153.56 o 
  -9  -8   4      390.99      345.58     40.48 o 
  -8  -8   4      478.25      478.76     49.98 o 
  -7  -8   4     3974.25     3700.26    112.66 o 
  -6  -8   4     2507.98     2483.90     79.05 o 
  -5  -8   4       33.60       10.09     13.23 o 
  -4  -8   4     3159.65     3180.06    102.70 o 
  -3  -8   4     1962.08     2111.13     41.34 o 
  -2  -8   4      247.42      241.41     17.13 o 
  -1  -8   4     9430.93     9340.79    146.73 o 
   0  -8   4      919.95      827.62     40.93 o 
   1  -8   4       87.57      101.43     20.21 o 
   2  -8   4     4508.74     4645.45     80.05 o 
   3  -8   4      381.89      307.49     31.69 o 
   4  -8   4     3005.92     3027.39     64.56 o 
   5  -8   4      160.04      194.70     30.58 o 
   6  -8   4     1175.90     1187.98     47.42 o 
   7  -8   4       35.48       32.46     15.70 o 
   8  -8   4     3736.25     3621.32     93.29 o 
   9  -8   4      537.76      410.76     42.42 o 
  10  -8   4     1166.40     1202.35    107.37 o 
 -10  -7   4     2178.21     2249.15    106.46 o 
  -9  -7   4      378.72      290.12     37.93 o 
  -8  -7   4     1340.13     1312.18     58.96 o 
  -7  -7   4     1653.74     1740.87    128.82 o 
  -6  -7   4     2903.00     2996.10     60.80 o 
  -5  -7   4      523.77      546.94     75.59 o 
  -4  -7   4     5352.02     4967.52     69.56 o 
  -3  -7   4     1413.27     1466.74     33.41 o 
  -2  -7   4     6813.21     6856.44    100.58 o 
  -1  -7   4    11944.26    12154.79    145.83 o 
   0  -7   4     1633.70     1703.20     54.85 o 
   1  -7   4      483.40      485.50    114.30 o 
   2  -7   4    11604.19    11442.63    122.88 o 
   3  -7   4       23.64       13.89     13.72 o 
   4  -7   4     3739.86     3644.46    111.00 o 
   5  -7   4       16.24      -13.72     10.19 o 
   6  -7   4       61.03       44.40     18.47 o 
   7  -7   4      614.24      621.22     39.80 o 
   8  -7   4     1883.83     1825.52     84.47 o 
   9  -7   4      798.20      853.34     80.98 o 
  10  -7   4     1294.62     1378.79    115.98 o 
 -10  -6   4      726.53      767.10     56.38 o 
  -9  -6   4      275.02      289.38     38.81 o 
  -8  -6   4      434.50      476.15     45.22 o 
  -7  -6   4      546.39      595.82     39.42 o 
  -6  -6   4     5568.01     5531.94     81.99 o 
  -5  -6   4      155.73      146.42     15.54 o 
  -4  -6   4    16909.51    16643.14    147.76 o 
  -3  -6   4      126.40      152.76     13.14 o 
  -2  -6   4    19380.08    20482.09    156.17 o 
  -1  -6   4     8243.95     8540.59     91.43 o 
   0  -6   4     6692.29     6168.78    107.72 o 
   1  -6   4     2058.43     2198.64     37.54 o 
   2  -6   4    11345.14    11165.08    144.27 o 
   3  -6   4      886.53      915.56     32.03 o 
   4  -6   4     3786.71     3520.40    103.95 o 
   5  -6   4      351.99      394.00     28.42 o 
   6  -6   4      414.72      388.67     29.99 o 
   7  -6   4        5.00       -3.67     14.63 o 
   8  -6   4     2800.98     2834.71    102.91 o 
   9  -6   4      359.40      271.01     65.93 o 
  10  -6   4      945.72      945.65     81.54 o 
 -11  -5   4      541.50      480.71    128.51 o 
 -10  -5   4      606.60      703.21     53.90 o 
  -9  -5   4      489.46      486.13     57.06 o 
  -8  -5   4      588.76      608.09     43.34 o 
  -7  -5   4        3.66        8.74     14.02 o 
  -6  -5   4     4553.58     4458.53     83.93 o 
  -5  -5   4     2042.49     2111.25     49.28 o 
  -4  -5   4     5945.06     6118.82     74.86 o 
  -3  -5   4       46.00       37.29      8.49 o 
  -2  -5   4     1412.27     1304.34     32.26 o 
  -1  -5   4     1359.04     1387.89     39.74 o 
   0  -5   4      110.48      193.65     29.61 o 
   1  -5   4      182.14      249.68     14.52 o 
   2  -5   4    22176.09    22297.56    197.43 o 
   3  -5   4     4361.66     4312.08     69.75 o 
   4  -5   4     5633.92     5375.71     85.44 o 
   5  -5   4      213.99      259.27     23.76 o 
   6  -5   4      482.00      427.04     48.06 o 
   7  -5   4      242.07      230.89     27.15 o 
   8  -5   4     3013.77     2943.33    104.11 o 
   9  -5   4       62.32       82.73     48.01 o 
  10  -5   4     1279.20     1430.22    130.05 o 
 -11  -4   4     1059.93     1122.33     86.51 o 
 -10  -4   4     1206.41     1475.14     87.46 o 
  -9  -4   4     1003.97      946.86     55.26 o 
  -8  -4   4     1589.37     1619.47     88.29 o 
  -7  -4   4      606.86      541.58     36.94 o 
  -6  -4   4     4543.97     4736.58     95.49 o 
  -5  -4   4     6412.01     6145.27     90.29 o 
  -4  -4   4     8788.92     8872.88     91.98 o 
  -3  -4   4     7495.78     7320.79     75.81 o 
  -2  -4   4      295.57      440.01     33.86 o 
  -1  -4   4    10965.74    10346.48    101.01 o 
   0  -4   4       41.05       29.15      8.15 o 
   1  -4   4      956.77      887.05     26.32 o 
   2  -4   4    19651.66    20738.60    200.26 o 
   3  -4   4      564.36      569.69     25.55 o 
   4  -4   4     8777.06     8898.43    113.95 o 
   5  -4   4     2307.61     2272.11     56.84 o 
   6  -4   4      665.14      658.71     35.83 o 
   7  -4   4     2791.42     2800.78     93.10 o 
   8  -4   4     3415.91     3703.56    169.94 o 
   9  -4   4        6.72      -17.22     36.26 o 
  10  -4   4     2372.23     2516.64    163.22 o 
 -11  -3   4      999.77      998.15     64.80 o 
 -10  -3   4     1413.31     1511.71     72.00 o 
  -9  -3   4      473.35      485.44     43.07 o 
  -8  -3   4     5931.99     5962.13    145.83 o 
  -7  -3   4      157.78      229.91     27.77 o 
  -6  -3   4      562.02      527.90     24.87 o 
  -5  -3   4     1021.68      975.39     28.19 o 
  -4  -3   4    14692.97    14964.16    164.24 o 
  -3  -3   4      286.40      344.93     17.56 o 
  -2  -3   4     6799.07     6457.50     73.42 o 
  -1  -3   4      125.65      171.55     15.69 o 
   0  -3   4     4597.97     4670.33     57.70 o 
   1  -3   4     1491.39     1598.68     34.70 o 
   2  -3   4     7963.19     8361.25    131.52 o 
   3  -3   4      444.79      407.61     22.00 o 
   4  -3   4    11211.24    11429.99    132.65 o 
   5  -3   4     1742.82     1796.88     98.64 o 
   6  -3   4     1333.16     1271.12     45.57 o 
   7  -3   4     1700.81     1594.60     54.93 o 
   8  -3   4     1615.76     1891.61    123.61 o 
   9  -3   4      107.62      117.59     52.91 o 
  10  -3   4     2658.42     2636.60    167.98 o 
 -11  -2   4      649.00      691.22     98.82 o 
 -10  -2   4      411.45      400.57     43.89 o 
  -9  -2   4       92.16      115.38     26.82 o 
  -8  -2   4     2124.21     2243.83     86.87 o 
  -7  -2   4       41.05       36.43     15.26 o 
  -6  -2   4      847.18      779.37     38.44 o 
  -5  -2   4     1034.92     1070.00     27.35 o 
  -4  -2   4     6849.75     7409.87     84.19 o 
  -3  -2   4      219.62      164.38     12.55 o 
  -2  -2   4    52873.14    52867.58    390.44 o 
  -1  -2   4       93.98      142.99     10.69 o 
   0  -2   4     3198.33     2906.62     42.15 o 
   1  -2   4    11606.60    11714.27    111.48 o 
   2  -2   4    15016.64    15563.06    145.10 o 
   3  -2   4     2608.03     2511.00     48.96 o 
   4  -2   4    10791.04    10954.21    203.12 o 
   5  -2   4     1285.29     1265.71     41.56 o 
   6  -2   4     2345.60     2385.55     61.31 o 
   7  -2   4      443.89      364.61     39.09 o 
   8  -2   4      400.36      345.48     69.01 o 
   9  -2   4      144.36      183.80     61.31 o 
  10  -2   4      945.01      779.29    107.23 o 
 -11  -1   4     1246.39     1261.19     74.75 o 
 -10  -1   4      497.05      496.35     47.41 o 
  -9  -1   4      751.75      747.21     49.47 o 
  -8  -1   4     2838.64     2916.55     81.12 o 
  -7  -1   4     1451.97     1444.74     53.29 o 
  -6  -1   4      181.53      188.37     22.85 o 
  -5  -1   4     2614.76     2707.43     62.76 o 
  -4  -1   4     7624.32     8402.77    132.07 o 
  -3  -1   4        4.30      -13.20      8.80 o 
  -2  -1   4    46025.96    45270.45    337.48 o 
  -1  -1   4       26.76       27.04      7.84 o 
   0  -1   4     6993.35     6583.40     84.56 o 
   1  -1   4     2618.65     2651.79     95.11 o 
   2  -1   4    25244.49    26106.84    282.09 o 
   3  -1   4      114.93      129.66     17.35 o 
   4  -1   4    17639.42    17790.34    177.36 o 
   5  -1   4      356.88      399.37     35.01 o 
   6  -1   4     7798.08     7585.58    114.37 o 
   7  -1   4      139.40      154.23     30.07 o 
   8  -1   4      908.16      867.48     95.61 o 
   9  -1   4       34.81       -1.96     38.22 o 
  10  -1   4      938.23      896.88    114.51 o 
 -11   0   4      479.28      482.10     61.98 o 
 -10   0   4      882.64     1048.28     60.59 o 
  -9   0   4     2326.06     2408.28     79.52 o 
  -8   0   4     2121.24     2030.43     75.01 o 
  -7   0   4      456.87      403.56     32.97 o 
  -6   0   4      315.65      300.37     26.56 o 
  -5   0   4     1178.83     1233.84     51.32 o 
  -4   0   4    10131.57    10473.38    152.04 o 
  -3   0   4     4988.12     5149.38     89.27 o 
  -2   0   4    29390.83    29308.95    292.78 o 
  -1   0   4     5005.40     4870.79     69.89 o 
   0   0   4     2939.77     2767.88     52.60 o 
   1   0   4      471.85      541.09     55.99 o 
   2   0   4    10462.96    11018.08    151.23 o 
   3   0   4      141.94      118.42     13.08 o 
   4   0   4    26322.32    26246.93    237.09 o 
   5   0   4      392.50      380.81     25.14 o 
   6   0   4     5499.84     5510.40    186.67 o 
   7   0   4      310.01      316.82     45.42 o 
   8   0   4     1117.75     1173.49    108.91 o 
   9   0   4      315.60      166.02     60.61 o 
  10   0   4      911.38     1030.14    121.09 o 
 -11   1   4      251.33      219.28     48.44 o 
 -10   1   4     1051.64      978.75    105.34 o 
  -9   1   4     1394.58     1397.54    168.49 o 
  -8   1   4     3736.61     3740.05     92.04 o 
  -7   1   4      934.79      856.26     57.42 o 
  -6   1   4     2224.92     2225.28     75.18 o 
  -5   1   4      880.84      855.48     43.06 o 
  -4   1   4    12472.62    12284.52    169.56 o 
  -3   1   4      968.38      836.57     35.92 o 
  -2   1   4    13339.91    13799.65    128.38 o 
  -1   1   4     4482.26     4507.79     63.26 o 
   0   1   4    23791.22    23247.59    236.25 o 
   1   1   4    52037.42    51930.01    912.07 o 
   2   1   4    12816.38    12663.99    162.56 o 
   3   1   4       92.85      102.56     11.91 o 
   4   1   4     4058.67     3833.43     65.59 o 
   5   1   4      222.61      241.96     41.52 o 
   6   1   4     1945.88     1993.39     73.26 o 
   7   1   4      784.21      709.78     51.58 o 
   8   1   4     1638.51     1556.18    143.48 o 
   9   1   4      653.24      755.07    101.63 o 
  10   1   4     1014.68     1055.20    125.43 o 
 -11   2   4      157.29       53.70     35.23 o 
 -10   2   4      908.86      852.99     70.18 o 
  -9   2   4     1403.62     1350.07    167.21 o 
  -8   2   4     2328.43     2354.12     90.48 o 
  -7   2   4      952.41      851.48     87.56 o 
  -6   2   4     2158.98     2037.14     71.45 o 
  -5   2   4      197.36      168.74     24.54 o 
  -4   2   4    15316.69    15501.05    200.96 o 
  -3   2   4      134.13      162.75     19.65 o 
  -2   2   4      626.86      661.85     31.54 o 
  -1   2   4    38145.76    36540.10    279.96 o 
   0   2   4     3649.39     3698.71     67.58 o 
   1   2   4     2612.90     2614.07     59.76 o 
   2   2   4    13828.52    13674.29    183.73 o 
   3   2   4      115.61      108.15     11.92 o 
   4   2   4    12838.84    12952.77    141.09 o 
   5   2   4     1558.24     1583.63     62.74 o 
   6   2   4     1985.25     2049.49    119.69 o 
   7   2   4      652.26      672.39     51.53 o 
   8   2   4     2797.99     2685.58     99.11 o 
   9   2   4      356.27      260.93     70.41 o 
  10   2   4      252.02      264.71     75.73 o 
 -11   3   4      699.94      763.21     87.00 o 
 -10   3   4      452.80      348.58     51.19 o 
  -9   3   4      585.62      600.56     57.31 o 
  -8   3   4     1627.70     1688.18     77.00 o 
  -7   3   4       86.36       55.70     23.30 o 
  -6   3   4     9585.29     9130.52    382.58 o 
  -5   3   4        2.60        3.16     13.26 o 
  -4   3   4     1645.15     1560.86     32.22 o 
  -3   3   4      491.57      525.71     20.10 o 
  -2   3   4     8721.17     8417.26     90.51 o 
  -1   3   4     4396.47     4751.06     61.50 o 
   0   3   4     6068.39     6010.15     69.89 o 
   1   3   4     2575.06     2662.76     62.71 o 
   2   3   4     9146.84     8949.83    134.40 o 
   3   3   4     2139.52     1964.79     71.67 o 
   4   3   4     1846.34     1895.33     58.74 o 
   5   3   4       80.75       66.93     27.02 o 
   6   3   4      872.17      885.01     54.62 o 
   7   3   4       74.31       83.01     27.01 o 
   8   3   4     3209.90     3376.88    112.28 o 
   9   3   4       87.53      121.79     55.15 o 
 -11   4   4      771.46      701.30     71.78 o 
 -10   4   4      278.78      279.85     48.20 o 
  -9   4   4      835.54      855.27    112.76 o 
  -8   4   4       35.53       63.92     68.10 o 
  -7   4   4     2650.02     2764.65     93.55 o 
  -6   4   4     8246.67     8225.76    154.13 o 
  -5   4   4      947.07      937.82     28.04 o 
  -4   4   4     1279.43     1311.28     49.55 o 
  -3   4   4     8702.24     9413.76    127.75 o 
  -2   4   4     1234.83     1228.08     31.92 o 
  -1   4   4     1156.73     1166.51     33.66 o 
   0   4   4     2358.99     2031.94     39.20 o 
   1   4   4      353.35      346.14     22.16 o 
   2   4   4     1084.70     1188.28     56.73 o 
   3   4   4       29.55       23.62     10.07 o 
   4   4   4     3321.78     3357.74     89.11 o 
   5   4   4       29.59       22.60     19.03 o 
   6   4   4     1975.77     1839.46     75.04 o 
   7   4   4      464.76      533.86     50.28 o 
   8   4   4     3970.00     4068.55    158.81 o 
   9   4   4        6.83       40.04     40.18 o 
 -11   5   4      221.58      161.71     43.40 o 
 -10   5   4     1269.97     1556.07    162.59 o 
  -9   5   4       34.35       24.21     26.94 o 
  -8   5   4      736.25      788.22     65.44 o 
  -7   5   4     3020.50     2926.20     96.07 o 
  -6   5   4     6194.32     6405.61    135.83 o 
  -5   5   4     1311.52     1248.24     40.39 o 
  -4   5   4     7262.83     7431.14     94.50 o 
  -3   5   4     2381.84     2321.82     70.40 o 
  -2   5   4     1347.79     1408.04     36.36 o 
  -1   5   4      142.88      110.78     13.42 o 
   0   5   4    13530.25    13294.62    134.63 o 
   1   5   4     1193.39     1176.28     39.29 o 
   2   5   4     2368.13     2271.20     44.82 o 
   3   5   4      248.27      277.98     19.33 o 
   4   5   4      550.16      503.79     40.13 o 
   5   5   4      340.03      367.50     38.79 o 
   6   5   4     2504.23     2291.06     85.03 o 
   7   5   4      457.76      433.99     47.31 o 
   8   5   4     2556.72     2864.19    131.24 o 
   9   5   4       30.98       37.80     48.71 o 
 -11   6   4      134.27       96.75     54.59 o 
 -10   6   4     1326.48     1234.09     82.36 o 
  -9   6   4      258.91      270.93     45.21 o 
  -8   6   4     1461.62     1648.39     77.18 o 
  -7   6   4      501.41      453.42     98.83 o 
  -6   6   4     1069.04     1169.49     58.30 o 
  -5   6   4      236.02      246.92     25.37 o 
  -4   6   4     9464.96     9245.08    113.24 o 
  -3   6   4     3217.86     3363.03     62.83 o 
  -2   6   4    13660.89    14036.60    145.70 o 
  -1   6   4      961.57     1103.77     34.17 o 
   0   6   4     2515.60     2339.12     48.94 o 
   1   6   4     4495.55     4301.10     68.41 o 
   2   6   4     6636.44     6651.89     89.84 o 
   3   6   4        1.73       -1.07      8.95 o 
   4   6   4      816.84      851.86    133.54 o 
   5   6   4       90.15       87.48     24.40 o 
   6   6   4     2565.10     2791.16     96.79 o 
   7   6   4       15.59       37.90     25.35 o 
   8   6   4      921.63      935.18     70.26 o 
   9   6   4        4.99       33.60     44.51 o 
 -11   7   4      666.19      618.87     71.02 o 
 -10   7   4      951.43      958.41     75.59 o 
  -9   7   4       38.46       66.16     29.34 o 
  -8   7   4     2104.02     2150.36     89.60 o 
  -7   7   4     2988.67     3224.11    111.99 o 
  -6   7   4      834.29      849.06     73.00 o 
  -5   7   4      769.84      719.95     32.58 o 
  -4   7   4     5862.07     5648.87     87.00 o 
  -3   7   4        2.11       17.71     11.23 o 
  -2   7   4     9661.74     9466.13    115.93 o 
  -1   7   4     2014.20     2136.83     85.61 o 
   0   7   4     2387.71     2494.38     53.31 o 
   1   7   4       79.67      104.07     15.26 o 
   2   7   4    11752.89    11580.30    134.91 o 
   3   7   4       66.93       74.42     21.72 o 
   4   7   4     4952.28     4680.05    116.34 o 
   5   7   4       24.53       36.65     25.55 o 
   6   7   4     1474.93     1431.82     73.37 o 
   7   7   4       92.06      112.08     57.60 o 
   8   7   4      336.24      439.56     55.51 o 
   9   7   4       17.56       21.70     51.51 o 
 -11   8   4      861.31      861.58    101.77 o 
 -10   8   4     2330.11     2446.76    109.35 o 
  -9   8   4       75.81       95.88     51.23 o 
  -8   8   4     1829.69     1660.69     80.70 o 
  -7   8   4      354.75      397.27     67.47 o 
  -6   8   4       39.44       21.74     20.61 o 
  -5   8   4     1176.22     1330.26     44.46 o 
  -4   8   4     1604.55     1665.83     47.47 o 
  -3   8   4     1379.65     1517.19     44.85 o 
  -2   8   4     7349.07     7718.48    138.29 o 
  -1   8   4       13.50       -6.87     11.70 o 
   0   8   4     3275.17     3387.97     66.21 o 
   1   8   4      283.12      255.16     26.95 o 
   2   8   4     5577.96     5590.98     89.76 o 
   3   8   4      219.91      188.29     30.42 o 
   4   8   4     3210.34     3459.96    107.02 o 
   5   8   4       99.56       90.80     27.31 o 
   6   8   4     1178.50     1255.13     73.00 o 
   7   8   4        0.13       -0.11     22.16 o 
   8   8   4      389.19      413.47     57.12 o 
 -10   9   4     1304.13     1356.67     96.24 o 
  -9   9   4      515.11      534.79     57.49 o 
  -8   9   4     2062.52     2261.62     93.64 o 
  -7   9   4      263.52      268.91     38.84 o 
  -6   9   4      835.75      798.80     64.95 o 
  -5   9   4       37.13       30.52     14.36 o 
  -4   9   4     6699.40     6637.65    103.32 o 
  -3   9   4     2706.17     2603.04     68.90 o 
  -2   9   4     4535.33     4429.99     80.06 o 
  -1   9   4      176.27      170.84     20.34 o 
   0   9   4       58.94       56.00     14.60 o 
   1   9   4      142.54      126.39     18.98 o 
   2   9   4     3862.39     3898.98    112.41 o 
   3   9   4      168.69      165.70     29.36 o 
   4   9   4     2454.06     2579.23     90.96 o 
   5   9   4      102.94      126.52     31.26 o 
   6   9   4      277.26      204.72     39.63 o 
   7   9   4       20.27       13.89     25.19 o 
   8   9   4      206.73      236.29     48.15 o 
 -10  10   4      453.54      482.93     60.57 o 
  -9  10   4      480.65      448.97     54.69 o 
  -8  10   4     2460.24     2346.82     97.93 o 
  -7  10   4      145.93      207.31     72.51 o 
  -6  10   4     1163.91     1184.18     64.88 o 
  -5  10   4      967.26      952.11     42.15 o 
  -4  10   4     6900.89     6798.47    119.64 o 
  -3  10   4     3312.31     3331.53     71.96 o 
  -2  10   4     3578.11     3493.58     73.64 o 
  -1  10   4       39.04       43.55     14.58 o 
   0  10   4      758.70      793.89     36.96 o 
   1  10   4      219.41      282.52     26.06 o 
   2  10   4     2140.65     2087.75     76.54 o 
   3  10   4     1828.85     1910.19    165.25 o 
   4  10   4     2398.60     2385.40     89.45 o 
   5  10   4      458.98      442.39     48.99 o 
   6  10   4      533.64      555.91     63.83 o 
   7  10   4       50.31       22.07     36.26 o 
 -10  11   4       60.06       45.21     58.79 o 
  -9  11   4     1040.02     1110.96     79.13 o 
  -8  11   4     3244.11     3203.01    115.62 o 
  -7  11   4      194.60      258.87     40.38 o 
  -6  11   4     1593.24     1446.00     70.89 o 
  -5  11   4      535.16      513.65     34.49 o 
  -4  11   4     2480.38     2592.48     66.76 o 
  -3  11   4     2423.43     2506.98     64.17 o 
  -2  11   4     3953.38     3968.72     81.15 o 
  -1  11   4       88.28       72.94     17.42 o 
   0  11   4     2558.79     2644.53     66.32 o 
   1  11   4     1249.17     1243.88     81.56 o 
   2  11   4     6082.68     5992.66    136.59 o 
   3  11   4      726.35      663.91     51.52 o 
   4  11   4     1755.75     1720.13     78.34 o 
   5  11   4        1.03      -12.80     20.41 o 
   6  11   4      300.05      319.79     75.73 o 
   7  11   4      539.18      683.66     67.88 o 
  -9  12   4     1048.45     1113.85    125.15 o 
  -8  12   4     2236.80     2318.84    157.06 o 
  -7  12   4        2.38        9.10     35.56 o 
  -6  12   4      665.70      714.76     87.63 o 
  -5  12   4      285.14      385.12     68.17 o 
  -4  12   4      592.10      632.08     37.99 o 
  -3  12   4     1228.51     1233.96     48.05 o 
  -2  12   4     1815.44     1855.37     56.84 o 
  -1  12   4      200.34      242.87     26.30 o 
   0  12   4     1625.46     1732.69     89.19 o 
   1  12   4      433.60      442.43     41.85 o 
   2  12   4      603.55      679.72     52.25 o 
   3  12   4      519.66      507.38     48.95 o 
   4  12   4      795.92      838.43     73.14 o 
   5  12   4      127.68      127.38     36.32 o 
   6  12   4      805.35      883.72    106.74 o 
   7  12   4      485.15      483.86     63.27 o 
  -9  13   4      835.53      771.17    112.27 o 
  -8  13   4     3070.16     3174.98    185.90 o 
  -7  13   4      402.09      355.70     76.99 o 
  -6  13   4     2186.42     2455.18    150.06 o 
  -5  13   4      604.02      619.59     51.57 o 
  -4  13   4        7.41       12.72     30.73 o 
  -3  13   4     1084.00     1020.70     61.91 o 
  -2  13   4     1632.77     1573.59     79.44 o 
  -1  13   4      424.24      502.58     45.53 o 
   0  13   4     3506.68     3338.23    149.99 o 
   1  13   4      273.56      300.69     60.47 o 
   2  13   4      779.81      826.64     79.86 o 
   3  13   4      120.25      133.02     32.94 o 
   4  13   4      430.46      484.85     53.68 o 
   5  13   4      455.43      453.48     56.17 o 
   6  13   4      507.20      494.75     61.08 o 
  -8  14   4     1383.13     1448.00    139.00 o 
  -7  14   4     1392.93     1351.69    128.51 o 
  -6  14   4     1851.37     2234.57    148.24 o 
  -5  14   4       68.41       77.99     28.67 o 
  -4  14   4      972.97      999.98     64.50 o 
  -3  14   4      290.27      252.33     38.89 o 
  -2  14   4     3061.01     3004.37    101.26 o 
  -1  14   4       61.12       37.31     24.29 o 
   0  14   4     5307.81     5663.28    139.70 o 
   1  14   4       94.09       58.51     39.20 o 
   2  14   4      445.59      460.27     76.15 o 
   3  14   4       92.37       30.80     39.62 o 
   4  14   4       36.48       22.96     37.80 o 
   5  14   4      157.23      145.86     54.87 o 
  -8  15   4      424.64      385.24     94.21 o 
  -7  15   4     1015.64      800.85    109.89 o 
  -6  15   4      749.58      786.71    102.47 o 
  -5  15   4        1.28        9.20     25.85 o 
  -4  15   4      145.62       68.07     29.91 o 
  -3  15   4      147.62      184.55     46.68 o 
  -2  15   4      287.91      280.98     43.06 o 
  -1  15   4      595.51      553.20     53.12 o 
   0  15   4      853.57      863.42     91.13 o 
   1  15   4      131.89      117.31     50.11 o 
   2  15   4     1057.09      993.19    102.47 o 
   3  15   4        7.47        9.52     37.52 o 
   4  15   4      278.76      258.83     69.99 o 
   5  15   4        0.49      -24.64     40.18 o 
  -7  16   4     1699.04     1632.78    149.36 o 
  -6  16   4      592.92      587.37     97.57 o 
  -5  16   4      291.26      281.23     73.77 o 
  -4  16   4      886.80      882.34     68.09 o 
  -3  16   4       67.35       67.59     29.78 o 
  -2  16   4      350.89      367.71     49.08 o 
  -1  16   4      122.08       99.50     34.02 o 
   0  16   4      537.86      548.32     83.29 o 
   1  16   4      125.83      135.08     50.67 o 
   2  16   4      463.72      464.61     82.45 o 
   3  16   4       41.25       72.93     48.71 o 
   4  16   4      422.89      626.99     97.99 o 
  -6  17   4      893.03      991.09    122.49 o 
  -5  17   4       68.46       49.83     53.05 o 
  -4  17   4      832.98      816.99     68.20 o 
  -3  17   4        7.43        5.84     27.48 o 
  -2  17   4      266.38      333.42     68.38 o 
  -1  17   4      270.42      329.80     73.91 o 
   0  17   4      564.68      442.07     79.51 o 
   1  17   4       45.33       42.42     43.82 o 
   2  17   4      823.73      934.11    108.21 o 
   3  17   4        0.02      -48.71     37.94 o 
  -5  18   4      103.64       62.15     57.39 o 
  -4  18   4      938.16      808.21     71.49 o 
  -3  18   4      193.24      215.39     47.12 o 
  -2  18   4      325.53      292.73     49.67 o 
  -1  18   4      129.82       95.61     49.83 o 
   0  18   4      749.33      545.24     91.69 o 
   1  18   4        5.93        7.70     43.82 o 
  -3  19   4       55.77       40.15     44.58 o 
  -2  19   4      228.53      190.66     66.07 o 
  -1  19   4       34.59       53.05     54.17 o 
  -1 -20   5      346.10      357.39     57.05 o 
   0 -20   5      688.62      538.96     66.54 o 
   1 -20   5      224.75      209.72     49.19 o 
   2 -20   5       81.94      110.61     41.83 o 
  -3 -19   5      293.77      281.81     52.58 o 
  -2 -19   5      643.04      598.61     66.43 o 
  -1 -19   5      740.63      702.97     69.49 o 
   0 -19   5      502.36      435.01     59.51 o 
   1 -19   5        1.61      -31.10     26.13 o 
   2 -19   5      209.90      164.35     43.86 o 
   3 -19   5       79.31       62.93     35.85 o 
   4 -19   5      441.90      371.97     59.63 o 
  -4 -18   5     1293.88     1417.99     89.80 o 
  -3 -18   5      224.79      146.54     40.50 o 
  -2 -18   5      343.61      275.04     61.94 o 
  -1 -18   5      481.85      507.48     67.47 o 
   0 -18   5     1843.35     1855.91     96.98 o 
   1 -18   5        8.78        0.71     27.58 o 
   2 -18   5     1284.48     1309.43     86.65 o 
   3 -18   5        0.12        8.86     27.71 o 
   4 -18   5      319.76      343.01     62.22 o 
   5 -18   5        0.03       21.86     31.00 o 
  -5 -17   5        8.08       29.64     29.56 o 
  -4 -17   5     1403.49     1306.86     82.82 o 
  -3 -17   5       84.80      117.22     37.34 o 
  -2 -17   5      449.32      506.36     77.34 o 
  -1 -17   5       49.77       23.07     25.49 o 
   0 -17   5     1198.96     1256.27     80.49 o 
   1 -17   5       11.44       40.76     27.41 o 
   2 -17   5     3431.84     3613.43    223.34 o 
   3 -17   5        7.98       16.98     29.91 o 
   4 -17   5      985.00      941.61    103.73 o 
   5 -17   5       20.64      -13.43     26.41 o 
   6 -17   5      717.82      900.07    142.15 o 
  -6 -16   5      725.67      714.41     67.25 o 
  -5 -16   5      272.48      320.75     68.52 o 
  -4 -16   5      488.26      550.58     57.44 o 
  -3 -16   5      150.67      128.83     81.75 o 
  -2 -16   5     1754.61     1672.84    165.11 o 
  -1 -16   5        3.77      -11.48     19.48 o 
   0 -16   5     1437.14     1509.93     81.15 o 
   1 -16   5       40.02       15.68     35.91 o 
   2 -16   5     2622.59     2439.76    148.17 o 
   3 -16   5      266.35      320.67     48.31 o 
   4 -16   5     1003.37     1122.27     77.14 o 
   5 -16   5      345.05      324.05     50.85 o 
   6 -16   5     1016.09     1008.99     78.19 o 
   7 -16   5       12.93       30.66     50.39 o 
  -7 -15   5      379.32      396.16     82.31 o 
  -6 -15   5      586.02      680.23     63.39 o 
  -5 -15   5      643.59      697.09     62.00 o 
  -4 -15   5     1277.78     1396.34     78.68 o 
  -3 -15   5       80.45      124.34     34.16 o 
  -2 -15   5     2486.18     2369.94    133.82 o 
  -1 -15   5       47.49       52.41     31.43 o 
   0 -15   5      904.54     1065.95    161.05 o 
   1 -15   5      710.64      749.08     60.93 o 
   2 -15   5     1376.30     1314.39     74.56 o 
   3 -15   5      141.72      144.66     35.00 o 
   4 -15   5     1305.00     1250.31     78.73 o 
   5 -15   5      510.49      546.41     57.64 o 
   6 -15   5     1873.11     1923.01    115.84 o 
   7 -15   5       10.90       36.54     46.61 o 
  -7 -14   5      105.67      119.41     56.97 o 
  -6 -14   5      597.51      619.13     58.03 o 
  -5 -14   5      211.70      229.09     83.71 o 
  -4 -14   5      691.19      586.78     53.75 o 
  -3 -14   5       30.79       11.44     20.80 o 
  -2 -14   5     1866.80     1735.76     78.69 o 
  -1 -14   5      243.96      275.85     39.58 o 
   0 -14   5     2223.20     2298.00    109.68 o 
   1 -14   5      154.76      176.15     73.49 o 
   2 -14   5     1412.26     1378.48     72.78 o 
   3 -14   5     1019.44      887.47     76.22 o 
   4 -14   5     1804.86     1707.44     82.53 o 
   5 -14   5       17.97       16.99     23.78 o 
   6 -14   5      989.56     1064.99     74.50 o 
   7 -14   5       38.04       15.94     36.05 o 
   8 -14   5      767.13      823.67    112.13 o 
  -7 -13   5      219.21      170.92     61.17 o 
  -6 -13   5        6.62       -4.91     21.23 o 
  -5 -13   5      411.49      375.83     69.50 o 
  -4 -13   5     4827.74     4473.61    124.48 o 
  -3 -13   5        3.79       55.19     24.15 o 
  -2 -13   5     3190.62     3135.05    101.35 o 
  -1 -13   5       67.99       70.23     24.20 o 
   0 -13   5     1550.70     1526.16     71.34 o 
   1 -13   5      787.70      906.85     82.52 o 
   2 -13   5     4055.27     3909.26    115.32 o 
   3 -13   5      903.59      871.44     60.96 o 
   4 -13   5     5519.49     5505.73    221.38 o 
   5 -13   5     1771.63     1654.80    125.36 o 
   6 -13   5     3625.45     3612.16    121.72 o 
   7 -13   5      130.36      151.20     38.00 o 
   8 -13   5      607.39      648.41    101.35 o 
  -8 -12   5      884.57      762.77     96.87 o 
  -7 -12   5       62.61       47.17     40.60 o 
  -6 -12   5       22.56       -0.78     18.35 o 
  -5 -12   5       41.23       35.64     23.27 o 
  -4 -12   5     3203.58     3177.09    100.00 o 
  -3 -12   5     1242.26     1256.22     63.31 o 
  -2 -12   5     3901.54     3644.73    119.55 o 
  -1 -12   5      107.93       95.33     29.40 o 
   0 -12   5       20.09        6.72     21.70 o 
   1 -12   5      237.44      218.32     52.77 o 
   2 -12   5     1752.91     1780.40    190.73 o 
   3 -12   5       29.85       13.89     20.77 o 
   4 -12   5    12167.00    11958.08    483.65 o 
   5 -12   5       95.85       56.38     26.40 o 
   6 -12   5     3655.74     3784.26    124.94 o 
   7 -12   5       52.29       55.29     33.53 o 
   8 -12   5     1004.73      931.04    110.17 o 
  -8 -11   5      862.07      954.75     64.82 o 
  -7 -11   5      910.55      988.57     96.73 o 
  -6 -11   5      825.89      853.44    123.05 o 
  -5 -11   5      492.99      483.90     44.58 o 
  -4 -11   5     3475.34     3147.44     95.62 o 
  -3 -11   5     1253.24     1168.95     58.31 o 
  -2 -11   5     7190.08     7299.29    146.19 o 
  -1 -11   5     3679.54     3660.14     99.09 o 
   0 -11   5     2128.39     2176.74     76.69 o 
   1 -11   5       58.21       79.85     22.61 o 
   2 -11   5     1094.15      995.85     55.76 o 
   3 -11   5       49.81       52.13     22.56 o 
   4 -11   5     2411.18     2511.94     89.49 o 
   5 -11   5      248.09      233.51     37.54 o 
   6 -11   5     1522.62     1410.62    141.17 o 
   7 -11   5      279.98      280.06     45.40 o 
   8 -11   5      406.38      404.27     82.59 o 
   9 -11   5       49.97       96.17     56.69 o 
  -9 -10   5      344.88      384.04     43.42 o 
  -8 -10   5      339.01      327.37     48.06 o 
  -7 -10   5       67.70       94.28     23.23 o 
  -6 -10   5     1733.06     1853.08     51.64 o 
  -5 -10   5      326.57      325.07     26.19 o 
  -4 -10   5     4994.73     4758.29     91.81 o 
  -3 -10   5     1070.34     1005.35     52.79 o 
  -2 -10   5     6436.13     6281.76    129.13 o 
  -1 -10   5      668.22      708.84     44.78 o 
   0 -10   5     2422.82     2388.20    111.22 o 
   1 -10   5        0.20        0.96     14.67 o 
   2 -10   5     2346.98     2124.35    111.85 o 
   3 -10   5     1237.23     1218.54     94.84 o 
   4 -10   5     2644.02     2597.27     87.79 o 
   5 -10   5     1069.77     1059.57     61.40 o 
   6 -10   5     2338.06     2319.68     89.90 o 
   7 -10   5      611.32      683.30     56.54 o 
   8 -10   5      499.85      451.73     79.93 o 
   9 -10   5      113.68      113.11     56.97 o 
 -10  -9   5      225.73      247.70     48.75 o 
  -9  -9   5      691.91      738.88     61.18 o 
  -8  -9   5      408.45      418.19     40.00 o 
  -7  -9   5      120.55      112.13     23.36 o 
  -6  -9   5     1086.75     1144.62     40.34 o 
  -5  -9   5        5.22      -10.07      9.78 o 
  -4  -9   5     2011.98     1951.89     44.50 o 
  -3  -9   5      833.73      885.21     42.23 o 
  -2  -9   5     1451.29     1517.26     39.52 o 
  -1  -9   5     1218.92     1217.08     52.40 o 
   0  -9   5    13331.23    12814.80    261.35 o 
   1  -9   5        2.68       -1.76     14.17 o 
   2  -9   5     2563.40     2610.89    140.40 o 
   3  -9   5        1.88        1.38     13.16 o 
   4  -9   5     2481.44     2624.27     84.60 o 
   5  -9   5     1354.23     1416.08     88.75 o 
   6  -9   5     6253.89     6388.97    146.01 o 
   7  -9   5      521.10      519.45     82.94 o 
   8  -9   5      986.68      968.69    102.05 o 
 -10  -8   5      111.33      116.78     33.03 o 
  -9  -8   5     1257.38     1220.81     62.59 o 
  -8  -8   5      947.65      971.62     54.18 o 
  -7  -8   5        6.29       17.38     16.72 o 
  -6  -8   5     7249.93     7420.35    101.48 o 
  -5  -8   5       65.20       50.41     13.55 o 
  -4  -8   5     1808.91     1887.73     42.60 o 
  -3  -8   5     1508.82     1479.82     41.23 o 
  -2  -8   5     5454.49     5629.23    106.72 o 
  -1  -8   5      258.91      178.27     24.46 o 
   0  -8   5     7080.03     6944.30    151.67 o 
   1  -8   5     3390.20     3418.84     85.89 o 
   2  -8   5     3722.96     3606.60    147.53 o 
   3  -8   5      261.36      259.07     23.40 o 
   4  -8   5     1969.26     1961.88     53.00 o 
   5  -8   5      259.21      234.18     27.94 o 
   6  -8   5     7082.23     7127.70    120.11 o 
   7  -8   5      325.48      302.75     32.78 o 
   8  -8   5     1514.76     1555.52    108.98 o 
   9  -8   5       18.77       43.91     28.38 o 
 -10  -7   5      342.03      285.78     40.90 o 
  -9  -7   5      635.90      554.42     46.94 o 
  -8  -7   5     1786.61     1700.47     65.27 o 
  -7  -7   5     1216.86     1140.04     50.57 o 
  -6  -7   5     5703.00     5768.08     85.69 o 
  -5  -7   5       97.48       74.04     20.51 o 
  -4  -7   5      722.95      766.65     34.35 o 
  -3  -7   5     3707.90     3610.78     64.17 o 
  -2  -7   5     4300.23     4325.75     82.18 o 
  -1  -7   5     4646.19     4788.18     64.54 o 
   0  -7   5    45727.18    45280.35    455.33 o 
   1  -7   5     9781.10     9615.67    103.70 o 
   2  -7   5     3802.19     3794.17     62.29 o 
   3  -7   5      629.11      613.53     43.65 o 
   4  -7   5     1542.03     1656.16     48.53 o 
   5  -7   5      475.50      552.37     60.87 o 
   6  -7   5     2532.52     2672.22     70.34 o 
   7  -7   5      827.60      957.04     54.78 o 
   8  -7   5     2051.70     2091.80     91.10 o 
   9  -7   5      509.99      590.73     85.25 o 
 -10  -6   5      329.17      346.53     60.36 o 
  -9  -6   5      702.05      625.59     48.07 o 
  -8  -6   5     2081.09     2065.58     77.89 o 
  -7  -6   5     1582.83     1685.33     59.96 o 
  -6  -6   5     5803.54     5650.31     82.61 o 
  -5  -6   5      478.40      467.10     36.81 o 
  -4  -6   5     1145.19     1101.59     31.28 o 
  -3  -6   5      478.13      487.99     26.30 o 
  -2  -6   5     2085.66     1807.81     60.36 o 
  -1  -6   5     5088.91     4919.41     65.47 o 
   0  -6   5     9337.24     8854.76     94.90 o 
   1  -6   5      774.13      956.98     43.17 o 
   2  -6   5     5435.61     5466.85    108.94 o 
   3  -6   5      990.16     1077.96     35.87 o 
   4  -6   5     2694.14     2830.89     62.21 o 
   5  -6   5      293.27      295.34     25.80 o 
   6  -6   5      855.41      813.80     41.27 o 
   7  -6   5       26.47       14.70     16.19 o 
   8  -6   5      939.51     1113.29    100.93 o 
   9  -6   5      375.19      336.38     70.41 o 
  10  -6   5      237.29      217.96     71.53 o 
 -11  -5   5      165.64      114.40     33.14 o 
 -10  -5   5       63.77       73.26     27.85 o 
  -9  -5   5      385.94      435.99     47.23 o 
  -8  -5   5     1471.79     1513.97     61.18 o 
  -7  -5   5     1003.35      912.71     46.37 o 
  -6  -5   5     4231.26     4197.79     67.94 o 
  -5  -5   5      226.39      225.09     24.02 o 
  -4  -5   5     2203.62     2063.25     50.05 o 
  -3  -5   5     6313.51     6572.90     85.60 o 
  -2  -5   5     4710.03     4409.92     63.60 o 
  -1  -5   5     2236.87     2290.37     41.21 o 
   0  -5   5     7199.92     6712.87     97.98 o 
   1  -5   5      802.96      860.51     26.58 o 
   2  -5   5     2189.90     2109.43     67.25 o 
   3  -5   5       14.34       14.98     12.27 o 
   4  -5   5     8790.78     8542.40    115.35 o 
   5  -5   5     1106.39     1165.86     42.71 o 
   6  -5   5     5651.18     5748.18    102.88 o 
   7  -5   5     1095.67      939.03     46.12 o 
   8  -5   5     2206.42     2183.75    132.29 o 
   9  -5   5      149.52      249.03     65.23 o 
  10  -5   5      267.95      306.29     80.77 o 
 -11  -4   5      127.78      130.98     34.10 o 
 -10  -4   5      448.27      470.39     47.01 o 
  -9  -4   5      869.62      874.01     69.05 o 
  -8  -4   5     1156.12     1144.80     55.35 o 
  -7  -4   5     1736.02     1732.94     59.06 o 
  -6  -4   5     1532.02     1466.76     50.04 o 
  -5  -4   5        4.69       -5.42      7.29 o 
  -4  -4   5     7200.00     7702.47     96.25 o 
  -3  -4   5       62.65      107.49     18.04 o 
  -2  -4   5     2547.36     2650.07     80.05 o 
  -1  -4   5       77.64       64.07     10.07 o 
   0  -4   5     4955.61     4725.48     62.78 o 
   1  -4   5      255.45      334.96     30.35 o 
   2  -4   5     9111.36     9519.25    108.48 o 
   3  -4   5     5446.17     5542.48    104.51 o 
   4  -4   5     3613.02     3597.87     68.72 o 
   5  -4   5       27.40       21.83     12.60 o 
   6  -4   5     2854.27     3009.19     71.83 o 
   7  -4   5     1225.80     1273.66    224.53 o 
   8  -4   5     2747.42     2840.84    152.02 o 
   9  -4   5      186.23      149.22     54.87 o 
  10  -4   5      617.85      393.64     85.25 o 
 -11  -3   5      430.08      417.99     49.68 o 
 -10  -3   5     1867.99     1817.24     75.46 o 
  -9  -3   5      745.63      687.12     48.68 o 
  -8  -3   5     1394.99     1371.17     56.73 o 
  -7  -3   5     1302.36     1282.70     50.61 o 
  -6  -3   5     2799.09     2735.07     67.99 o 
  -5  -3   5      494.55      465.87     20.58 o 
  -4  -3   5    12779.93    12604.09    129.10 o 
  -3  -3   5       34.28       46.64      9.89 o 
  -2  -3   5     5700.60     5697.36     81.89 o 
  -1  -3   5      291.13      297.70     16.90 o 
   0  -3   5     2662.83     2423.23     42.42 o 
   1  -3   5     2027.46     1961.85     39.46 o 
   2  -3   5    21881.20    22858.58    202.68 o 
   3  -3   5      596.43      674.36     27.20 o 
   4  -3   5     2864.11     3013.33     61.84 o 
   5  -3   5     2644.71     2711.16     62.65 o 
   6  -3   5      597.63      542.08     33.89 o 
   7  -3   5       10.65       21.35     19.80 o 
   8  -3   5     3482.07     3563.16    172.18 o 
   9  -3   5      624.66      558.68     88.75 o 
  10  -3   5     1211.87     1166.35    124.87 o 
 -11  -2   5      529.65      536.61    105.76 o 
 -10  -2   5     2008.33     1839.18     81.41 o 
  -9  -2   5      118.56       96.56     25.39 o 
  -8  -2   5      892.58      868.99     48.76 o 
  -7  -2   5      365.07      345.65     31.24 o 
  -6  -2   5     4393.04     4462.63     87.54 o 
  -5  -2   5      152.33      122.25     23.38 o 
  -4  -2   5    19317.16    18603.62    230.22 o 
  -3  -2   5      956.71     1006.49     26.20 o 
  -2  -2   5     4627.48     4684.13     60.20 o 
  -1  -2   5     3848.69     3680.67     51.52 o 
   0  -2   5     2593.98     2464.20     41.87 o 
   1  -2   5     5635.73     5189.91     66.81 o 
   2  -2   5    38194.73    39648.19    414.06 o 
   3  -2   5        0.98        6.56      8.58 o 
   4  -2   5     5278.41     5219.96     82.55 o 
   5  -2   5      135.51      128.84     18.20 o 
   6  -2   5       20.73       27.49     18.46 o 
   7  -2   5       80.21       75.90     25.36 o 
   8  -2   5     1405.31     1522.12     74.21 o 
   9  -2   5      408.63      348.70     76.71 o 
  10  -2   5     1584.00     1685.55    147.12 o 
 -11  -1   5      548.21      416.97     60.40 o 
 -10  -1   5     1917.29     2047.11    221.46 o 
  -9  -1   5      213.70      182.86     37.26 o 
  -8  -1   5      431.16      420.19     37.72 o 
  -7  -1   5     2264.88     2140.90     79.43 o 
  -6  -1   5     5023.23     5207.63    117.27 o 
  -5  -1   5     3647.30     3685.50     89.44 o 
  -4  -1   5    11355.07    11338.72    162.61 o 
  -3  -1   5     1951.66     2111.10     40.38 o 
  -2  -1   5    16554.74    16188.16    142.93 o 
  -1  -1   5      121.51      141.79     13.00 o 
   0  -1   5      138.81      181.21     29.68 o 
   1  -1   5      237.77      297.48     15.94 o 
   2  -1   5    43985.83    44536.13    347.27 o 
   3  -1   5      392.39      432.22     27.51 o 
   4  -1   5     5276.44     5162.34     80.78 o 
   5  -1   5       26.49       24.26     11.87 o 
   6  -1   5      127.89      112.37     25.92 o 
   7  -1   5       96.66       69.67     23.96 o 
   8  -1   5     1514.63     1595.78     76.12 o 
   9  -1   5       10.73       18.20     39.76 o 
  10  -1   5     1307.82     1227.24    131.87 o 
 -11   0   5     1114.86     1112.83     82.01 o 
 -10   0   5     1702.12     1559.00     87.64 o 
  -9   0   5     1402.38     1341.02     77.43 o 
  -8   0   5     1570.00     1500.67    100.93 o 
  -7   0   5     2020.76     2009.32     76.71 o 
  -6   0   5     3228.16     3220.18     90.87 o 
  -5   0   5     7902.75     8264.86    142.56 o 
  -4   0   5     8983.92     9207.69    142.16 o 
  -3   0   5     3348.88     3136.33     69.45 o 
  -2   0   5     7478.31     7653.44     81.38 o 
  -1   0   5     1936.28     1746.17     33.35 o 
   0   0   5    21304.75    20342.56    171.02 o 
   1   0   5    16234.43    16947.54    195.99 o 
   2   0   5    17133.70    17449.57    162.89 o 
   3   0   5      135.68      103.68     12.38 o 
   4   0   5     1362.88     1357.70     38.80 o 
   5   0   5        6.81        3.54     14.48 o 
   6   0   5      472.10      584.58     59.28 o 
   7   0   5      571.11      560.36     48.91 o 
   8   0   5     1566.40     1687.48     78.54 o 
   9   0   5       47.56        2.38     40.04 o 
  10   0   5     1258.05     1438.20    142.08 o 
 -11   1   5      478.43      360.55     91.83 o 
 -10   1   5     1197.46     1113.41     77.14 o 
  -9   1   5     1682.52     1645.31     93.93 o 
  -8   1   5     1992.11     2022.12     83.89 o 
  -7   1   5     1914.57     1980.61     77.15 o 
  -6   1   5     7556.20     7212.66    141.83 o 
  -5   1   5     5240.04     5621.00    116.47 o 
  -4   1   5     7987.92     7978.37    197.38 o 
  -3   1   5     3329.25     3150.45     81.75 o 
  -2   1   5      260.55      254.29     14.59 o 
  -1   1   5        0.48       -2.55     11.61 o 
   0   1   5       19.13      102.42     49.90 o 
   1   1   5     1896.78     2252.97     57.08 o 
   2   1   5     9324.67     9543.67    139.70 o 
   3   1   5     6631.71     6786.23     83.82 o 
   4   1   5      843.81      752.17     29.40 o 
   5   1   5       55.01       51.08     19.03 o 
   6   1   5      142.16      190.49     31.21 o 
   7   1   5     1791.70     1757.96     77.25 o 
   8   1   5     1439.55     1471.39     77.66 o 
   9   1   5        7.17      -21.56     37.24 o 
 -11   2   5      526.54      612.48    141.80 o 
 -10   2   5     1579.34     1554.28     96.59 o 
  -9   2   5     1296.11     1294.31    199.20 o 
  -8   2   5     3121.36     3300.62    107.63 o 
  -7   2   5      123.02      116.86     26.62 o 
  -6   2   5     3386.36     3149.85     90.07 o 
  -5   2   5     9751.56     9903.49    161.71 o 
  -4   2   5    15746.94    15952.26    208.28 o 
  -3   2   5     4411.51     4416.12     58.70 o 
  -2   2   5     2873.96     2691.04     44.87 o 
  -1   2   5       39.27      112.11     16.14 o 
   0   2   5     8916.62     8851.19    124.32 o 
   1   2   5     3673.64     3938.40     79.42 o 
   2   2   5      309.76      341.23     27.56 o 
   3   2   5     6058.44     5710.80    163.50 o 
   4   2   5     2657.22     2528.30     76.39 o 
   5   2   5       38.81       54.13     20.29 o 
   6   2   5     3484.92     3416.21    139.91 o 
   7   2   5     1232.27     1263.14     67.97 o 
   8   2   5     1192.56     1194.06    145.23 o 
   9   2   5        3.13       25.76     43.26 o 
 -11   3   5      650.27      602.49     68.35 o 
 -10   3   5      340.52      345.18     52.13 o 
  -9   3   5      474.77      564.38     56.84 o 
  -8   3   5     2853.65     2919.03    167.63 o 
  -7   3   5       16.40       17.27     19.04 o 
  -6   3   5     1485.68     1403.80     81.19 o 
  -5   3   5       15.99       29.86     27.16 o 
  -4   3   5     4025.73     4226.85     67.12 o 
  -3   3   5     3330.02     3562.12     54.58 o 
  -2   3   5     4934.18     4149.42     62.79 o 
  -1   3   5     7097.85     7130.49     83.54 o 
   0   3   5    16945.57    16491.86    149.86 o 
   1   3   5      984.74     1103.16     42.69 o 
   2   3   5    10260.37    10627.79    156.82 o 
   3   3   5       56.04       47.81     17.56 o 
   4   3   5     8708.33     8665.71    153.57 o 
   5   3   5      138.76      140.44     27.30 o 
   6   3   5     5067.62     5166.09    127.79 o 
   7   3   5      359.96      422.52     46.67 o 
   8   3   5     1181.17     1336.36    100.93 o 
   9   3   5       12.08       28.70     43.82 o 
 -11   4   5      909.83      814.08     75.75 o 
 -10   4   5     1091.47     1137.85     79.59 o 
  -9   4   5     1060.61     1036.84     70.52 o 
  -8   4   5     1323.35     1258.20     69.26 o 
  -7   4   5      779.58      823.22     58.16 o 
  -6   4   5      535.82      467.74     40.10 o 
  -5   4   5     1135.90     1160.26     30.66 o 
  -4   4   5     2297.91     2320.55     63.13 o 
  -3   4   5     1914.62     1886.61     41.28 o 
  -2   4   5     1566.58     1387.31     35.52 o 
  -1   4   5     1220.15     1335.46     34.20 o 
   0   4   5    11829.85    11864.11    120.82 o 
   1   4   5     1468.07     1599.01     53.32 o 
   2   4   5      327.11      260.82     30.87 o 
   3   4   5      112.67      106.69     22.72 o 
   4   4   5     5019.13     4916.55    114.22 o 
   5   4   5        0.13       16.58     17.85 o 
   6   4   5     4540.77     4345.97    119.24 o 
   7   4   5       38.10       78.07     28.00 o 
   8   4   5     1392.90     1500.78    100.93 o 
   9   4   5       24.81       34.02     43.54 o 
 -11   5   5      953.03      993.08     81.06 o 
 -10   5   5      209.12      198.14     45.23 o 
  -9   5   5     2559.21     2337.22     99.28 o 
  -8   5   5     2375.55     2471.98     94.79 o 
  -7   5   5     4381.43     4490.90    198.78 o 
  -6   5   5     2355.32     2167.51     77.43 o 
  -5   5   5      609.11      705.72     28.03 o 
  -4   5   5     1581.39     1571.57     51.08 o 
  -3   5   5     2014.75     2068.30     45.75 o 
  -2   5   5     5085.98     5202.43     85.63 o 
  -1   5   5     6434.71     6702.69     87.45 o 
   0   5   5    14466.78    14234.00    186.33 o 
   1   5   5       53.31       68.06     11.09 o 
   2   5   5     4356.00     4609.70     96.88 o 
   3   5   5      151.73      193.38     48.08 o 
   4   5   5      924.19      923.35     52.34 o 
   5   5   5        0.29      -19.70     18.90 o 
   6   5   5     3651.79     3757.49    171.69 o 
   7   5   5      178.22      204.80     38.51 o 
   8   5   5      988.18      914.98     69.46 o 
   9   5   5      136.69      126.13     58.93 o 
 -11   6   5      195.92      176.80     47.01 o 
 -10   6   5     1752.04     1838.04     95.89 o 
  -9   6   5     2049.53     1916.52    152.58 o 
  -8   6   5        9.38      -18.12     19.09 o 
  -7   6   5     3714.90     3917.54    113.96 o 
  -6   6   5     1274.33     1221.43     60.28 o 
  -5   6   5      253.81      306.09     59.71 o 
  -4   6   5     5959.73     6153.17     89.40 o 
  -3   6   5     1054.15     1105.94     35.75 o 
  -2   6   5     9076.72     9124.17    111.22 o 
  -1   6   5     3820.24     3908.31     70.32 o 
   0   6   5     4303.65     4414.74     70.70 o 
   1   6   5      136.88      157.86     15.82 o 
   2   6   5     2762.56     2629.41     87.81 o 
   3   6   5       21.73       26.59     17.01 o 
   4   6   5      445.17      421.97     90.50 o 
   5   6   5      171.02      127.54     36.68 o 
   6   6   5     2046.72     1973.11     84.75 o 
   7   6   5      205.63      288.63     44.45 o 
   8   6   5      987.75     1033.50     74.27 o 
 -11   7   5      309.24      323.42     56.55 o 
 -10   7   5      907.17     1081.34     89.31 o 
  -9   7   5     1182.99     1335.57     78.58 o 
  -8   7   5      637.40      677.24     57.53 o 
  -7   7   5      707.10      699.37     53.39 o 
  -6   7   5     2127.78     2059.09     78.76 o 
  -5   7   5      856.87      897.98     46.66 o 
  -4   7   5     3335.53     3549.71     68.51 o 
  -3   7   5        2.05       -0.36     10.22 o 
  -2   7   5     3791.71     3742.61     68.78 o 
  -1   7   5     7410.71     7432.03    123.93 o 
   0   7   5      138.45      114.74     15.74 o 
   1   7   5      493.46      449.91     25.29 o 
   2   7   5     4398.28     4254.00    108.35 o 
   3   7   5       86.82      104.80     26.30 o 
   4   7   5     1901.34     1833.33     75.02 o 
   5   7   5      635.82      650.80     66.70 o 
   6   7   5     1003.85     1073.27     69.39 o 
   7   7   5        7.43        2.42     24.31 o 
   8   7   5     1009.30      949.75     74.79 o 
 -11   8   5      431.49      377.87     60.79 o 
 -10   8   5     1191.54     1165.26    100.79 o 
  -9   8   5     1182.83     1097.86     74.86 o 
  -8   8   5      505.81      531.80     52.88 o 
  -7   8   5     2079.23     2113.18     85.39 o 
  -6   8   5     2052.92     2066.32     80.62 o 
  -5   8   5       56.85       43.44     15.18 o 
  -4   8   5     3998.83     4033.60     76.16 o 
  -3   8   5      824.74      858.15     50.43 o 
  -2   8   5     1787.72     1721.04     47.73 o 
  -1   8   5     1046.95     1067.75     37.67 o 
   0   8   5     3137.36     3019.89    109.97 o 
   1   8   5       36.62       72.56     14.75 o 
   2   8   5     6493.19     6365.37    135.01 o 
   3   8   5      108.45      123.12     68.73 o 
   4   8   5     2160.82     2190.88    100.37 o 
   5   8   5      277.81      224.80     44.58 o 
   6   8   5      283.57      330.06     46.89 o 
   7   8   5       55.40       21.31     30.59 o 
   8   8   5     2291.37     2273.13    129.91 o 
 -10   9   5     1582.17     1626.38     93.18 o 
  -9   9   5      305.86      329.79     50.22 o 
  -8   9   5     1217.28     1298.00     75.14 o 
  -7   9   5      212.96      250.32     38.70 o 
  -6   9   5     3808.90     4057.02    113.86 o 
  -5   9   5      821.20      870.11     39.61 o 
  -4   9   5     3232.20     3348.12     74.90 o 
  -3   9   5     2146.48     2225.19     57.43 o 
  -2   9   5      935.97     1023.46     40.07 o 
  -1   9   5      145.46      165.37     20.36 o 
   0   9   5      329.42      348.35     26.84 o 
   1   9   5      520.74      593.60     32.13 o 
   2   9   5     6211.09     6097.55    134.32 o 
   3   9   5      316.35      281.53     37.32 o 
   4   9   5     1093.49     1036.44     63.77 o 
   5   9   5      259.73      312.91     70.97 o 
   6   9   5       42.91       57.26     53.33 o 
   7   9   5       51.92       18.15     29.13 o 
   8   9   5     1790.99     1885.76    102.43 o 
 -10  10   5      653.74      626.14     66.79 o 
  -9  10   5      113.41      136.21     38.39 o 
  -8  10   5      846.64      928.99     89.80 o 
  -7  10   5      327.10      320.80     49.83 o 
  -6  10   5     3015.92     3053.32    100.47 o 
  -5  10   5      983.86      963.75     42.97 o 
  -4  10   5     3220.79     3473.58     78.59 o 
  -3  10   5     1566.03     1587.30     51.40 o 
  -2  10   5     1284.64     1328.29     47.01 o 
  -1  10   5        9.36        8.29     12.40 o 
   0  10   5      999.42     1001.30     41.02 o 
   1  10   5      439.60      375.09     68.31 o 
   2  10   5     4494.70     4550.50    206.13 o 
   3  10   5        0.26      -11.58     18.84 o 
   4  10   5      514.85      593.77     67.75 o 
   5  10   5      385.39      418.81     49.43 o 
   6  10   5      133.20       73.47     31.36 o 
   7  10   5       24.23       33.35     46.54 o 
 -10  11   5      236.92      234.33     80.63 o 
  -9  11   5      486.53      489.15     59.38 o 
  -8  11   5      851.14      815.64     66.01 o 
  -7  11   5      302.52      359.00     46.40 o 
  -6  11   5     1667.80     1669.07     77.27 o 
  -5  11   5     1050.13     1101.10     47.72 o 
  -4  11   5     4601.91     4687.69     92.84 o 
  -3  11   5        2.00       -2.15     13.75 o 
  -2  11   5      939.85      982.31     42.21 o 
  -1  11   5       20.04       16.11     13.65 o 
   0  11   5     1505.22     1561.97     52.41 o 
   1  11   5     2059.51     2003.78     76.72 o 
   2  11   5     4384.55     4491.64    169.52 o 
   3  11   5       96.03       89.66     27.60 o 
   4  11   5      827.95      798.84    112.69 o 
   5  11   5      330.32      405.61     82.31 o 
   6  11   5      259.03      240.37     46.41 o 
   7  11   5       60.50       86.80     43.47 o 
  -9  12   5      413.90      358.36     81.61 o 
  -8  12   5      619.59      619.43     97.43 o 
  -7  12   5      837.05      695.02     93.37 o 
  -6  12   5      516.77      460.71     48.61 o 
  -5  12   5      384.44      425.32     34.99 o 
  -4  12   5     3689.03     3491.82     82.19 o 
  -3  12   5      276.12      274.23     30.09 o 
  -2  12   5     3863.04     3698.42     82.65 o 
  -1  12   5        4.45        7.71     14.62 o 
   0  12   5      652.79      602.99     54.10 o 
   1  12   5      325.44      357.24     40.84 o 
   2  12   5     1217.80     1206.01    143.20 o 
   3  12   5       65.27       62.89     28.74 o 
   4  12   5      999.67     1100.40     71.23 o 
   5  12   5      396.76      355.43    100.79 o 
   6  12   5     1000.44     1093.56     80.84 o 
  -9  13   5      345.35      380.90     87.91 o 
  -8  13   5      756.34     1056.32    120.67 o 
  -7  13   5      297.38      388.32     80.21 o 
  -6  13   5      314.08      310.35     69.99 o 
  -5  13   5      455.61      464.05     76.57 o 
  -4  13   5     2678.04     2563.21    123.61 o 
  -3  13   5       67.64      108.16     30.88 o 
  -2  13   5      713.98      732.39     53.31 o 
  -1  13   5      251.30      170.10     33.16 o 
   0  13   5       23.95       20.61     21.48 o 
   1  13   5      320.99      372.80     49.97 o 
   2  13   5      618.93      646.18     55.10 o 
   3  13   5       86.96       78.75     54.66 o 
   4  13   5     2323.91     2524.93    103.85 o 
   5  13   5      134.66      124.04     37.46 o 
   6  13   5      711.49      749.81     72.53 o 
  -8  14   5      826.75      846.06    115.21 o 
  -7  14   5      292.33      337.36     79.51 o 
  -6  14   5      325.19      227.05     64.53 o 
  -5  14   5       69.18      107.79     47.87 o 
  -4  14   5     1497.13     1499.91     75.64 o 
  -3  14   5      668.51      672.71     54.67 o 
  -2  14   5     4675.42     4676.69    211.17 o 
  -1  14   5       13.98       21.81     37.38 o 
   0  14   5      567.34      570.86     78.11 o 
   1  14   5       30.21       -3.92     32.76 o 
   2  14   5      924.54      807.99     93.93 o 
   3  14   5       16.11        7.84     37.24 o 
   4  14   5     1643.61     1742.94    137.18 o 
   5  14   5        0.49       48.29     47.17 o 
  -8  15   5      350.74      383.84     90.01 o 
  -7  15   5       54.34       46.05     49.97 o 
  -6  15   5      928.66      826.89    105.27 o 
  -5  15   5       22.89      -21.98     34.44 o 
  -4  15   5     2287.27     2435.00     97.39 o 
  -3  15   5       82.12       74.80     40.67 o 
  -2  15   5     2678.99     2663.92    118.71 o 
  -1  15   5       31.11       10.50     35.84 o 
   0  15   5      963.57      974.57    100.23 o 
   1  15   5      249.07      203.12     55.71 o 
   2  15   5     1328.49     1525.97    125.01 o 
   3  15   5       13.33      -15.54     37.94 o 
   4  15   5     1330.59     1310.53    125.57 o 
  -7  16   5       66.38       66.49     53.61 o 
  -6  16   5       81.66       43.82     54.03 o 
  -5  16   5      457.23      425.13     82.73 o 
  -4  16   5     1062.16     1041.23    134.17 o 
  -3  16   5      555.81      614.05     59.14 o 
  -2  16   5      604.02      638.78    122.49 o 
  -1  16   5        5.80        5.04     34.02 o 
   0  16   5      913.15     1147.17    109.05 o 
   1  16   5      237.67      224.11     64.53 o 
   2  16   5     1758.39     1779.48    139.14 o 
   3  16   5      156.56      219.22     64.67 o 
  -6  17   5      732.15      619.99    102.89 o 
  -5  17   5      401.75      379.50     84.55 o 
  -4  17   5     1015.97      926.99     72.33 o 
  -3  17   5      136.77      142.21     40.28 o 
  -2  17   5      301.30      317.90     68.59 o 
  -1  17   5        1.08      -25.48     34.02 o 
   0  17   5      322.14      295.09     73.49 o 
   1  17   5       88.12       34.86     41.86 o 
   2  17   5      395.60      402.17     86.37 o 
  -5  18   5      146.44       82.03     62.15 o 
  -4  18   5      510.36      461.82     59.67 o 
  -3  18   5      329.54      365.48     54.73 o 
  -2  18   5      176.25      187.16     61.87 o 
  -1  18   5      217.46       90.71     52.21 o 
   0  18   5      906.75      924.32    108.91 o 
   1  18   5        0.10       14.42     52.49 o 
  -1 -20   6      146.43      220.20     51.22 o 
   0 -20   6      105.56      108.71     41.82 o 
   1 -20   6       59.59        2.57     41.23 o 
   2 -20   6     1235.81     1277.30     93.33 o 
  -3 -19   6      494.94      513.98    179.18 o 
  -2 -19   6      143.75      139.70     44.72 o 
  -1 -19   6       78.79       46.67     33.33 o 
   0 -19   6      257.58      239.79     48.67 o 
   1 -19   6       25.07      -16.13     27.34 o 
   2 -19   6      373.79      432.83     61.70 o 
   3 -19   6       54.29       75.50     38.57 o 
   4 -19   6      702.47      727.91     76.08 o 
  -4 -18   6      571.06      632.79     92.39 o 
  -3 -18   6      473.10      469.75     66.56 o 
  -2 -18   6      705.26      688.01     66.96 o 
  -1 -18   6        3.47        5.80     28.38 o 
   0 -18   6     1240.83     1245.77     83.89 o 
   1 -18   6      405.74      362.77     54.10 o 
   2 -18   6      342.37      299.85     50.09 o 
   3 -18   6      225.71      267.21     48.50 o 
   4 -18   6      480.59      607.60    107.09 o 
   5 -18   6       78.13       50.94     42.56 o 
  -5 -17   6       23.74       -5.39     28.41 o 
  -4 -17   6      222.37      197.31     44.17 o 
  -3 -17   6        7.40       23.81     26.46 o 
  -2 -17   6     1600.40     1674.09     88.03 o 
  -1 -17   6        1.76       -3.10     24.10 o 
   0 -17   6     4640.15     4974.23    148.98 o 
   1 -17   6       25.14       57.92     30.46 o 
   2 -17   6      504.65      520.41     67.68 o 
   3 -17   6      584.04      463.91     58.41 o 
   4 -17   6      196.22      199.28    113.46 o 
   5 -17   6       17.44       16.43     30.31 o 
   6 -17   6     2050.97     2183.57    136.41 o 
  -6 -16   6      436.04      351.08     52.22 o 
  -5 -16   6        6.18       17.83     26.66 o 
  -4 -16   6       68.74       28.85     32.76 o 
  -3 -16   6       42.82       31.35     26.13 o 
  -2 -16   6      782.92      904.61     82.31 o 
  -1 -16   6        5.29       -8.09     22.25 o 
   0 -16   6     3637.77     3691.49    123.64 o 
   1 -16   6      245.75      183.21     37.86 o 
   2 -16   6     1461.22     1540.94     81.95 o 
   3 -16   6       14.76       43.62     27.55 o 
   4 -16   6      518.65      578.35     62.14 o 
   5 -16   6       13.96       16.70     31.57 o 
   6 -16   6     1898.21     1904.82    134.80 o 
  -7 -15   6     1274.57     1345.95    130.19 o 
  -6 -15   6      577.31      633.43     60.42 o 
  -5 -15   6       38.35       55.22     28.80 o 
  -4 -15   6      619.29      613.67     91.48 o 
  -3 -15   6      481.26      436.98     63.48 o 
  -2 -15   6     2916.91     2698.31    102.52 o 
  -1 -15   6      123.72      140.42     34.30 o 
   0 -15   6     2746.71     2788.13    260.86 o 
   1 -15   6      391.76      307.13     43.31 o 
   2 -15   6     1084.90      939.37     67.40 o 
   3 -15   6        0.34       -2.43     20.17 o 
   4 -15   6     1527.01     1374.31     81.94 o 
   5 -15   6        8.03        9.20     25.98 o 
   6 -15   6     1641.31     1491.48    160.35 o 
   7 -15   6       35.63       19.13     33.44 o 
  -7 -14   6     1247.52     1318.79    126.83 o 
  -6 -14   6     1251.18     1368.82    166.44 o 
  -5 -14   6       26.45       68.52     28.80 o 
  -4 -14   6     1840.33     1870.17     85.14 o 
  -3 -14   6      626.44      531.77     51.66 o 
  -2 -14   6     1685.83     1702.57     78.68 o 
  -1 -14   6     1272.49     1209.41     69.40 o 
   0 -14   6     1881.17     1802.20     80.32 o 
   1 -14   6     1008.36      946.42     63.34 o 
   2 -14   6     1638.48     1554.63    129.14 o 
   3 -14   6       14.52       45.76     26.39 o 
   4 -14   6     1663.01     1650.99     82.03 o 
   5 -14   6      167.87      129.26     62.50 o 
   6 -14   6      690.44      695.14     64.53 o 
   7 -14   6       79.66      108.40     37.65 o 
  -8 -13   6      290.21      196.26     64.81 o 
  -7 -13   6      375.26      386.22     78.53 o 
  -6 -13   6     1372.95     1410.43     76.13 o 
  -5 -13   6      169.77      105.43     29.78 o 
  -4 -13   6     5162.56     5244.58    136.29 o 
  -3 -13   6      107.07       84.35     27.51 o 
  -2 -13   6     3991.00     3939.53    114.04 o 
  -1 -13   6       97.90       81.21     45.00 o 
   0 -13   6     3619.28     3345.80    105.11 o 
   1 -13   6       25.45      -13.37     22.82 o 
   2 -13   6     2991.23     2972.98    126.90 o 
   3 -13   6     1228.35     1269.08    108.14 o 
   4 -13   6      636.36      664.37     56.50 o 
   5 -13   6      601.93      719.52     60.14 o 
   6 -13   6      394.19      514.40    131.03 o 
   7 -13   6       61.18       42.28     31.63 o 
   8 -13   6      644.81      491.62     91.55 o 
  -8 -12   6       14.33      -12.32     40.04 o 
  -7 -12   6       31.41       16.24     38.92 o 
  -6 -12   6     1376.54     1214.14     68.11 o 
  -5 -12   6      248.04      244.57     37.47 o 
  -4 -12   6     4549.40     4475.75    120.25 o 
  -3 -12   6       36.21       63.62     24.51 o 
  -2 -12   6      424.32      425.22     42.35 o 
  -1 -12   6      429.83      439.54     97.92 o 
   0 -12   6     2925.96     3063.07    131.03 o 
   1 -12   6        1.63        2.07     15.70 o 
   2 -12   6    14010.31    13967.55    230.32 o 
   3 -12   6     1050.99     1066.84     63.89 o 
   4 -12   6     4244.34     4446.39    125.33 o 
   5 -12   6      250.99      195.72     78.39 o 
   6 -12   6     1599.27     1519.65    257.78 o 
   7 -12   6      181.57      162.07     57.39 o 
   8 -12   6     1743.06     1717.47    140.68 o 
  -9 -11   6      241.21      223.55     69.43 o 
  -8 -11   6        4.50       15.26     40.32 o 
  -7 -11   6      342.83      420.37     74.75 o 
  -6 -11   6     1662.66     1570.04     72.17 o 
  -5 -11   6      757.15      662.33     50.69 o 
  -4 -11   6     6214.59     6172.45    137.72 o 
  -3 -11   6     1373.16     1434.13     79.30 o 
  -2 -11   6      736.11      698.45     48.28 o 
  -1 -11   6       17.75       18.90     17.64 o 
   0 -11   6      187.57      137.68     35.14 o 
   1 -11   6      868.99      790.03     51.61 o 
   2 -11   6     5061.79     4904.71    122.02 o 
   3 -11   6       82.92       85.88     24.86 o 
   4 -11   6     4247.61     4501.33    122.45 o 
   5 -11   6     1905.76     1926.43     82.75 o 
   6 -11   6      906.93      896.62     63.57 o 
   7 -11   6      105.42       53.89     30.01 o 
   8 -11   6     2342.25     2481.08    155.66 o 
  -9 -10   6      526.84      507.36     47.04 o 
  -8 -10   6      327.05      321.14     48.00 o 
  -7 -10   6      700.71      744.71     55.86 o 
  -6 -10   6     3466.13     3549.10     74.27 o 
  -5 -10   6     2208.41     2256.38     52.25 o 
  -4 -10   6     6136.55     6237.96    205.36 o 
  -3 -10   6     1499.42     1561.27    143.27 o 
  -2 -10   6     2711.14     2661.73     82.48 o 
  -1 -10   6      769.56      795.39    114.30 o 
   0 -10   6     7412.39     7069.95    139.29 o 
   1 -10   6     1639.59     1697.37     67.19 o 
   2 -10   6     1768.76     1855.33    112.97 o 
   3 -10   6        3.05       -2.51     15.87 o 
   4 -10   6     1669.91     1669.44     89.66 o 
   5 -10   6      414.80      319.73     41.49 o 
   6 -10   6     1801.08     1777.38     80.40 o 
   7 -10   6      319.86      312.68     43.65 o 
   8 -10   6     1290.09     1088.38    111.85 o 
 -10  -9   6      711.45      643.38     54.64 o 
  -9  -9   6      240.37      261.29     37.09 o 
  -8  -9   6      963.05     1057.03     55.84 o 
  -7  -9   6     2324.61     2430.59     73.30 o 
  -6  -9   6      750.13      735.01     54.09 o 
  -5  -9   6     2702.02     2696.89     56.30 o 
  -4  -9   6     3451.27     3512.83     72.18 o 
  -3  -9   6      519.18      568.43     29.20 o 
  -2  -9   6     9541.30     9354.01    113.20 o 
  -1  -9   6       47.06       93.33     21.42 o 
   0  -9   6     6205.35     6118.75    227.89 o 
   1  -9   6     6789.99     6671.81    191.36 o 
   2  -9   6     3321.11     3310.72     91.70 o 
   3  -9   6      142.80      172.52     29.49 o 
   4  -9   6     1419.62     1413.80    173.86 o 
   5  -9   6      198.76      214.36     34.25 o 
   6  -9   6     4488.33     4554.58    139.98 o 
   7  -9   6      140.97       95.56     30.87 o 
   8  -9   6      478.58      480.43     80.63 o 
 -10  -8   6      888.07      815.26     58.40 o 
  -9  -8   6     1430.84     1387.04     66.80 o 
  -8  -8   6     1086.62     1112.24     57.06 o 
  -7  -8   6      102.94      104.17     23.04 o 
  -6  -8   6       11.03       18.66     13.34 o 
  -5  -8   6     1345.01     1349.86     39.19 o 
  -4  -8   6      467.36      478.11     38.03 o 
  -3  -8   6     1907.18     1888.26     51.84 o 
  -2  -8   6     8557.83     8463.99    129.47 o 
  -1  -8   6      617.87      585.77     22.17 o 
   0  -8   6     7753.75     7464.58    133.43 o 
   1  -8   6     1772.61     1854.01     40.44 o 
   2  -8   6      325.65      332.61     20.77 o 
   3  -8   6        4.91       -5.75      9.39 o 
   4  -8   6     4467.82     4513.96     84.34 o 
   5  -8   6       11.87        9.70     14.26 o 
   6  -8   6     8617.82     8581.53    138.36 o 
   7  -8   6        0.76        2.60     17.66 o 
 -10  -7   6     1575.15     1723.25     77.33 o 
  -9  -7   6     3162.13     2911.31    140.60 o 
  -8  -7   6     4690.93     4767.85    108.37 o 
  -7  -7   6     1306.64     1494.64     75.06 o 
  -6  -7   6       85.61      101.33     16.81 o 
  -5  -7   6      334.19      343.14     29.51 o 
  -4  -7   6     1384.47     1383.21     49.49 o 
  -3  -7   6      446.10      489.04     30.60 o 
  -2  -7   6    11625.16    11192.84    123.99 o 
  -1  -7   6      273.59      323.78     30.65 o 
   0  -7   6     2459.77     2651.75     58.74 o 
   1  -7   6      280.11      302.57     18.17 o 
   2  -7   6     1289.10     1322.00     37.73 o 
   3  -7   6      186.54      174.82     19.08 o 
   4  -7   6     7680.07     7767.32    113.67 o 
   5  -7   6        7.78        4.92     14.08 o 
   6  -7   6     9046.46     8911.63    137.74 o 
   7  -7   6        5.18        0.22     16.43 o 
   8  -7   6      617.74      666.04     83.85 o 
   9  -7   6       89.00       28.56     46.33 o 
 -10  -6   6     2295.94     2568.05     90.39 o 
  -9  -6   6     2163.13     2181.42     77.70 o 
  -8  -6   6     4055.29     3869.27    123.19 o 
  -7  -6   6       45.84        8.68     15.10 o 
  -6  -6   6      284.71      281.45     27.92 o 
  -5  -6   6       17.34       13.45     11.15 o 
  -4  -6   6     5372.00     5157.78     99.59 o 
  -3  -6   6     8101.66     8216.22    103.29 o 
  -2  -6   6    21570.12    22293.12    289.74 o 
  -1  -6   6     5293.60     5614.90     87.93 o 
   0  -6   6    17762.76    17927.74    346.10 o 
   1  -6   6      767.18      877.80     30.13 o 
   2  -6   6       62.26       39.26     23.54 o 
   3  -6   6      419.15      391.61     39.18 o 
   4  -6   6     6293.44     6557.25    102.34 o 
   5  -6   6      350.11      328.73     42.21 o 
   6  -6   6     3377.31     3359.72    113.71 o 
   7  -6   6      113.86      120.09     30.66 o 
   8  -6   6      724.12      777.24     75.10 o 
   9  -6   6      198.49      146.14     59.91 o 
 -11  -5   6      213.78      196.19     83.92 o 
 -10  -5   6      582.17      631.06     51.80 o 
  -9  -5   6     2069.23     1984.07    141.10 o 
  -8  -5   6     2962.75     2976.27     96.29 o 
  -7  -5   6       75.77       46.57     18.59 o 
  -6  -5   6     3429.29     3289.65     78.42 o 
  -5  -5   6     1675.72     1553.10     43.26 o 
  -4  -5   6     5195.69     5129.94     78.53 o 
  -3  -5   6     5642.66     5568.31     78.87 o 
  -2  -5   6    10613.00    10774.53    116.24 o 
  -1  -5   6     6151.19     5819.32     75.86 o 
   0  -5   6     2186.04     2089.53     42.52 o 
   1  -5   6     1414.08     1424.49     36.52 o 
   2  -5   6     4109.57     4160.01     68.29 o 
   3  -5   6       47.49       53.65     13.15 o 
   4  -5   6     6831.57     6835.21    155.87 o 
   5  -5   6      447.07      414.90     31.54 o 
   6  -5   6     1583.03     1662.30     55.98 o 
   7  -5   6        1.38      -13.09     18.07 o 
   8  -5   6      368.23      386.93     46.66 o 
   9  -5   6      267.60      278.57     73.49 o 
 -11  -4   6      519.43      499.11     64.51 o 
 -10  -4   6      104.31       92.01     36.89 o 
  -9  -4   6     1794.70     1745.82     77.42 o 
  -8  -4   6      412.94      402.97     37.66 o 
  -7  -4   6       23.41       28.16     22.26 o 
  -6  -4   6     2623.06     2435.55     80.63 o 
  -5  -4   6      307.78      344.84     21.59 o 
  -4  -4   6     8755.92     8588.74    103.94 o 
  -3  -4   6     4226.84     4570.06    109.58 o 
  -2  -4   6     1087.80      940.16     28.86 o 
  -1  -4   6     6649.92     7220.50    108.13 o 
   0  -4   6     1245.34     1180.92     31.91 o 
   1  -4   6      772.14      795.90     27.77 o 
   2  -4   6    12523.59    12386.54    134.37 o 
   3  -4   6     1384.92     1432.75     41.12 o 
   4  -4   6    14732.47    14788.95    166.32 o 
   5  -4   6      396.82      388.21     29.01 o 
   6  -4   6     3128.63     3069.77     74.23 o 
   7  -4   6      186.32      173.04     32.19 o 
   8  -4   6     1067.67     1191.07     78.32 o 
   9  -4   6       86.10       68.31     54.73 o 
 -11  -3   6      629.81      661.35     69.63 o 
 -10  -3   6      157.87      113.62     36.30 o 
  -9  -3   6     4083.91     4011.57    128.09 o 
  -8  -3   6      334.73      391.08     45.94 o 
  -7  -3   6      153.14      167.16     65.02 o 
  -6  -3   6     8834.12     8307.32    156.05 o 
  -5  -3   6     2533.27     2571.18     49.43 o 
  -4  -3   6     5530.89     5946.79    160.84 o 
  -3  -3   6     1896.36     1851.97     39.69 o 
  -2  -3   6     5082.09     5563.65     75.45 o 
  -1  -3   6       51.36       46.68     10.55 o 
   0  -3   6    10539.84    10432.18    110.39 o 
   1  -3   6       30.42       31.98     10.09 o 
   2  -3   6     2058.87     2139.44     46.43 o 
   3  -3   6       20.79       47.87     12.85 o 
   4  -3   6     2540.47     2479.55     57.69 o 
   5  -3   6        2.31       15.25     11.84 o 
   6  -3   6     2891.73     2919.29     92.59 o 
   7  -3   6      138.97      160.86     32.07 o 
   8  -3   6     2414.84     2370.47    100.51 o 
   9  -3   6       34.11       34.72     45.91 o 
 -11  -2   6      426.33      425.02     73.84 o 
 -10  -2   6     1890.30     1759.31     91.42 o 
  -9  -2   6      954.93      984.77     68.75 o 
  -8  -2   6      257.75      208.12     66.84 o 
  -7  -2   6     1056.26      971.30     57.51 o 
  -6  -2   6     9986.54     9430.69    210.47 o 
  -5  -2   6       96.08       80.45     10.46 o 
  -4  -2   6     7820.66     8080.42    121.08 o 
  -3  -2   6      499.68      457.98     19.75 o 
  -2  -2   6     4107.16     4114.27     58.80 o 
  -1  -2   6     2597.05     2360.55     43.44 o 
   0  -2   6     4582.61     4580.34     63.55 o 
   1  -2   6     4667.09     4893.57     67.60 o 
   2  -2   6     3001.89     3038.31     54.46 o 
   3  -2   6      793.65      732.70     40.65 o 
   4  -2   6     1527.03     1550.19     68.33 o 
   5  -2   6      907.90      812.29     36.47 o 
   6  -2   6     1598.15     1704.44     71.04 o 
   7  -2   6      159.75      185.55     42.91 o 
   8  -2   6     2587.26     2839.28    111.71 o 
   9  -2   6      345.43      275.21     74.05 o 
 -11  -1   6      342.39      283.74     51.33 o 
 -10  -1   6     1291.22     1070.58     85.74 o 
  -9  -1   6      110.77      156.13     35.56 o 
  -8  -1   6      864.36      888.21     60.88 o 
  -7  -1   6     2139.26     2081.39    142.43 o 
  -6  -1   6     6143.37     5974.93    128.08 o 
  -5  -1   6      726.99      641.01     60.05 o 
  -4  -1   6     4178.97     4099.51     89.68 o 
  -3  -1   6     1327.86     1295.14     29.94 o 
  -2  -1   6     2701.46     2788.16     46.52 o 
  -1  -1   6     2502.29     2576.81     44.84 o 
   0  -1   6    19516.43    17705.40    159.27 o 
   1  -1   6     4337.49     4308.76     60.26 o 
   2  -1   6     1175.38     1114.14     45.66 o 
   3  -1   6       47.62       74.94     13.30 o 
   4  -1   6     4716.63     4700.55     77.79 o 
   5  -1   6      442.67      436.57     39.08 o 
   6  -1   6     1381.47     1386.83     66.28 o 
   7  -1   6        7.09       -0.06     24.50 o 
   8  -1   6     1610.14     1582.85     78.71 o 
   9  -1   6      103.40       97.99     55.29 o 
 -11   0   6      552.59      490.79     62.52 o 
 -10   0   6     2138.65     2143.42    238.46 o 
  -9   0   6      110.93       83.94     31.57 o 
  -8   0   6       26.85       34.94     23.60 o 
  -7   0   6     4040.18     4144.94    114.86 o 
  -6   0   6     3430.87     3306.73     92.50 o 
  -5   0   6     1383.43     1651.55    141.87 o 
  -4   0   6     8401.82     8652.03    139.50 o 
  -3   0   6     3446.51     3567.55     56.96 o 
  -2   0   6    11624.42    11733.13    116.56 o 
  -1   0   6      478.25      499.57     20.46 o 
   0   0   6     4504.04     4497.99     60.18 o 
   1   0   6       62.76       80.76     17.15 o 
   2   0   6     4349.46     4071.30     86.85 o 
   3   0   6     2912.43     2968.03     77.92 o 
   4   0   6     4555.90     4748.41    107.66 o 
   5   0   6       37.17        7.20     19.60 o 
   6   0   6     6389.66     6576.72    144.73 o 
   7   0   6      561.54      477.54     49.27 o 
   8   0   6     1485.00     1527.59     79.42 o 
   9   0   6       54.25      127.25     57.95 o 
 -11   1   6      715.82      622.96     81.47 o 
 -10   1   6     1854.91     1925.95     95.80 o 
  -9   1   6      425.80      448.78     63.62 o 
  -8   1   6      270.65      207.28     36.56 o 
  -7   1   6     2018.84     1886.73     87.70 o 
  -6   1   6      465.91      436.86     38.85 o 
  -5   1   6     4601.52     4420.42    101.28 o 
  -4   1   6     9727.47     9727.87    150.84 o 
  -3   1   6       30.97       36.34      8.26 o 
  -2   1   6    11136.49    11543.32    159.32 o 
  -1   1   6      318.02      299.57     31.18 o 
   0   1   6      985.39      919.55     24.48 o 
   1   1   6       56.11      154.86     30.03 o 
   2   1   6    12078.43    11096.95    161.60 o 
   3   1   6    10396.79    10246.73    161.69 o 
   4   1   6     8943.47     8590.71    153.34 o 
   5   1   6      443.18      493.64     52.00 o 
   6   1   6     7988.71     7867.19    161.98 o 
   7   1   6       56.10       55.17     26.05 o 
   8   1   6     1047.24     1082.41     71.09 o 
   9   1   6      249.72      236.71     72.79 o 
 -11   2   6      201.02      141.72     64.18 o 
 -10   2   6     2047.74     1965.73     95.23 o 
  -9   2   6     1126.35     1086.90     71.46 o 
  -8   2   6     2608.41     2736.73     98.71 o 
  -7   2   6     2355.64     2438.01     85.75 o 
  -6   2   6     2488.08     2289.64     77.89 o 
  -5   2   6     2277.10     2224.87     71.60 o 
  -4   2   6     3354.87     3314.05     81.45 o 
  -3   2   6     3848.99     3792.26     56.79 o 
  -2   2   6     1012.01     1005.09     28.78 o 
  -1   2   6      186.71      255.21     16.17 o 
   0   2   6     1816.80     1836.86     38.64 o 
   1   2   6        1.79        3.38     10.83 o 
   2   2   6      360.07      465.34     33.53 o 
   3   2   6        9.79       -4.12     16.45 o 
   4   2   6     1080.79     1028.08     87.14 o 
   5   2   6        3.53       12.18     17.72 o 
   6   2   6     4335.52     4099.32    115.62 o 
   7   2   6        0.25       -1.98     35.28 o 
   8   2   6     1136.33     1130.01     73.69 o 
   9   2   6      401.44      468.39     90.99 o 
 -11   3   6      650.97      521.79     64.41 o 
 -10   3   6     1322.85     1410.93    224.67 o 
  -9   3   6     1304.72     1174.48     73.47 o 
  -8   3   6      593.04      482.31     48.83 o 
  -7   3   6      345.23      328.07     50.32 o 
  -6   3   6     3777.53     3806.68    102.15 o 
  -5   3   6     2247.98     2293.23     73.34 o 
  -4   3   6    14353.44    14515.47    187.06 o 
  -3   3   6     2437.85     2637.45     48.75 o 
  -2   3   6     2436.25     2480.92     47.17 o 
  -1   3   6     3280.46     3206.03     53.52 o 
   0   3   6     8732.38     8810.02     96.23 o 
   1   3   6     1470.92     1635.85     54.84 o 
   2   3   6     8576.92     8361.28    313.35 o 
   3   3   6      524.83      523.07     38.94 o 
   4   3   6     3606.73     3740.92    205.43 o 
   5   3   6      283.07      213.04     33.46 o 
   6   3   6     1405.43     1305.86    105.90 o 
   7   3   6      314.14      300.82     43.41 o 
   8   3   6      483.81      507.47     55.69 o 
   9   3   6      203.90      234.75     75.03 o 
 -11   4   6     1300.98     1436.07    139.56 o 
 -10   4   6      850.90      791.83    156.50 o 
  -9   4   6      548.53      544.56     56.21 o 
  -8   4   6     1728.17     1739.00     79.94 o 
  -7   4   6       72.32       63.28     23.80 o 
  -6   4   6      532.39      537.91     43.76 o 
  -5   4   6       84.44       94.70     22.10 o 
  -4   4   6     8588.54     8799.72    105.09 o 
  -3   4   6     6007.81     5990.08     82.13 o 
  -2   4   6    12494.80    13053.15    136.28 o 
  -1   4   6      590.75      595.22     24.96 o 
   0   4   6    17253.66    17438.17    164.33 o 
   1   4   6     3158.20     3377.47    205.78 o 
   2   4   6     3363.88     3152.67     86.09 o 
   3   4   6      215.92      177.61     36.40 o 
   4   4   6     4036.29     4098.49    106.23 o 
   5   4   6      279.72      359.03     40.88 o 
   6   4   6     2347.71     2452.05     92.86 o 
   7   4   6      188.44      233.93     40.46 o 
   8   4   6      666.89      667.55     63.16 o 
   9   4   6       29.24      -39.34     34.30 o 
 -11   5   6     1649.79     1835.83    146.42 o 
 -10   5   6      485.25      506.13     59.48 o 
  -9   5   6     1881.00     1746.46     86.67 o 
  -8   5   6     1748.97     1582.00     85.67 o 
  -7   5   6     1666.64     1443.69     69.22 o 
  -6   5   6     2248.66     2248.55     80.04 o 
  -5   5   6      281.66      363.05     35.31 o 
  -4   5   6     1029.43     1107.57     55.83 o 
  -3   5   6      882.09      945.29     36.43 o 
  -2   5   6     9553.37     9582.75    114.14 o 
  -1   5   6      962.39     1019.74     65.41 o 
   0   5   6    10725.03    10204.71    115.68 o 
   1   5   6     1373.65     1347.01     38.39 o 
   2   5   6     6057.07     5787.42    218.38 o 
   3   5   6       47.37       28.63     18.01 o 
   4   5   6     3039.86     2955.65     92.40 o 
   5   5   6      153.69       98.82     28.29 o 
   6   5   6     1609.02     1688.68    165.39 o 
   7   5   6      240.18      305.64     45.72 o 
   8   5   6     1441.29     1269.62     82.51 o 
 -11   6   6      835.32     1099.32     85.47 o 
 -10   6   6      724.86      718.56     68.53 o 
  -9   6   6     2598.00     2588.64    113.11 o 
  -8   6   6     5620.31     5765.10    259.25 o 
  -7   6   6       24.17       -1.39     17.72 o 
  -6   6   6     5359.21     5316.80    187.44 o 
  -5   6   6     1960.24     1884.73     70.57 o 
  -4   6   6      431.85      480.15     26.45 o 
  -3   6   6     8625.44     8703.26    112.33 o 
  -2   6   6    12638.10    12891.57    143.59 o 
  -1   6   6      338.81      344.73     22.45 o 
   0   6   6     8881.36     8992.17    111.06 o 
   1   6   6      219.11      228.84     18.06 o 
   2   6   6     3244.48     3298.15     91.47 o 
   3   6   6      243.32      279.91     35.43 o 
   4   6   6     1157.05     1286.15    104.64 o 
   5   6   6      128.81      151.36     31.33 o 
   6   6   6     1091.15     1068.87     68.82 o 
   7   6   6      468.00      516.14     55.66 o 
   8   6   6      660.37      783.67    139.77 o 
 -11   7   6      249.53      167.39     46.77 o 
 -10   7   6      151.55      192.07     45.26 o 
  -9   7   6     1050.13      971.86     71.64 o 
  -8   7   6     1529.03     1436.40     76.02 o 
  -7   7   6       22.61      -12.37     17.34 o 
  -6   7   6     6067.52     6159.79    139.85 o 
  -5   7   6      662.44      696.20     52.63 o 
  -4   7   6     2855.59     2704.80     61.08 o 
  -3   7   6     3238.44     3333.46     66.78 o 
  -2   7   6     1361.73     1255.52     40.77 o 
  -1   7   6       64.87       74.99     14.75 o 
   0   7   6     7103.97     7159.74    100.71 o 
   1   7   6      133.27      130.19     38.01 o 
   2   7   6     2268.09     2331.69     87.42 o 
   3   7   6      711.03      652.16     48.37 o 
   4   7   6     2609.07     2715.65     93.69 o 
   5   7   6       72.28       97.00     27.54 o 
   6   7   6      848.41      888.83    119.34 o 
   7   7   6      112.66       92.09     34.05 o 
   8   7   6      322.36      401.99     56.96 o 
 -10   8   6      108.75      159.21     57.11 o 
  -9   8   6     1377.70     1300.12    160.91 o 
  -8   8   6      983.45      924.31     66.47 o 
  -7   8   6       66.35       30.40     34.51 o 
  -6   8   6      875.56      764.98     53.83 o 
  -5   8   6      148.01      199.81     31.59 o 
  -4   8   6     1264.00     1261.91     43.53 o 
  -3   8   6      354.77      310.13     25.22 o 
  -2   8   6      230.84      215.64     24.13 o 
  -1   8   6      381.36      404.00     26.85 o 
   0   8   6     3670.13     3650.13     71.43 o 
   1   8   6      200.59      258.28     32.49 o 
   2   8   6     4843.34     4898.14    118.73 o 
   3   8   6      762.60      847.00     86.09 o 
   4   8   6     3249.69     3283.65    153.00 o 
   5   8   6       20.01       -3.78     33.88 o 
   6   8   6     1095.51     1352.41     82.45 o 
   7   8   6       17.41        9.15     26.32 o 
   8   8   6      335.08      264.70     51.78 o 
 -10   9   6      221.38      216.44     47.34 o 
  -9   9   6     1382.62     1415.58     85.20 o 
  -8   9   6      799.99      819.81     63.64 o 
  -7   9   6     2438.61     2141.37     96.94 o 
  -6   9   6     1167.22     1327.35     67.57 o 
  -5   9   6       73.33       63.20     24.95 o 
  -4   9   6      559.53      582.08     34.00 o 
  -3   9   6      407.78      404.49     28.90 o 
  -2   9   6     2363.24     2458.39    105.78 o 
  -1   9   6      719.14      700.21     35.13 o 
   0   9   6     2784.35     2648.01    109.10 o 
   1   9   6       48.17       20.15     18.13 o 
   2   9   6     1015.88      950.11     57.30 o 
   3   9   6        2.13       15.19     20.19 o 
   4   9   6     2259.25     2336.46     91.87 o 
   5   9   6       40.36        4.09     23.60 o 
   6   9   6     2082.89     2331.05    101.43 o 
   7   9   6        0.39       28.94     31.34 o 
 -10  10   6      512.78      443.22     61.09 o 
  -9  10   6      691.72      553.90     60.12 o 
  -8  10   6      641.96      712.45     62.85 o 
  -7  10   6     1214.97     1249.04     90.43 o 
  -6  10   6     2974.24     3322.25    106.44 o 
  -5  10   6      382.37      447.68     67.19 o 
  -4  10   6      661.80      670.91     50.97 o 
  -3  10   6      515.58      546.03     41.83 o 
  -2  10   6      363.90      356.42     28.53 o 
  -1  10   6     1577.47     1634.82     64.95 o 
   0  10   6     1457.31     1438.00     63.29 o 
   1  10   6        0.59       23.43     18.73 o 
   2  10   6      898.15      872.19     57.85 o 
   3  10   6      285.16      210.90     37.64 o 
   4  10   6      701.84      730.19     60.30 o 
   5  10   6       80.92       77.00     31.93 o 
   6  10   6      862.39      890.71     72.11 o 
   7  10   6       26.05      -38.91     26.75 o 
 -10  11   6      421.92      393.81     59.43 o 
  -9  11   6      306.70      289.47     48.65 o 
  -8  11   6      282.86      390.83     51.65 o 
  -7  11   6      690.63      718.88     65.93 o 
  -6  11   6     3333.35     3302.19    108.58 o 
  -5  11   6      146.42      177.15     40.04 o 
  -4  11   6     3022.80     3037.23     97.30 o 
  -3  11   6     1092.75      980.15     44.43 o 
  -2  11   6     2093.92     2182.90     62.69 o 
  -1  11   6     1204.56     1231.99     50.68 o 
   0  11   6     1487.67     1501.63     67.07 o 
   1  11   6        2.13        3.52     32.27 o 
   2  11   6     1204.49     1150.83     66.91 o 
   3  11   6        4.83       -8.78     21.08 o 
   4  11   6     1096.40     1126.49     72.95 o 
   5  11   6       48.95       46.35     29.24 o 
   6  11   6      588.92      778.28     69.83 o 
  -9  12   6      566.76      507.72     95.33 o 
  -8  12   6      196.53      159.58     65.23 o 
  -7  12   6      206.17      314.61     80.77 o 
  -6  12   6     1735.53     1708.03     81.03 o 
  -5  12   6      179.46      172.70     34.73 o 
  -4  12   6     2450.35     2513.58    125.78 o 
  -3  12   6       65.48       78.23     20.45 o 
  -2  12   6     1297.89     1327.96     51.00 o 
  -1  12   6      491.09      464.18     34.65 o 
   0  12   6     3033.74     3231.44    100.44 o 
   1  12   6       99.96       57.11     25.83 o 
   2  12   6     2123.75     2169.56    102.89 o 
   3  12   6       12.79       24.32     23.15 o 
   4  12   6      527.23      612.47     59.77 o 
   5  12   6      304.43      411.00     67.05 o 
   6  12   6      428.53      485.39     63.61 o 
  -9  13   6      435.36      517.80     99.95 o 
  -8  13   6       21.02       53.61     52.49 o 
  -7  13   6      769.60      860.76    104.99 o 
  -6  13   6     1356.68     1187.49    112.97 o 
  -5  13   6       52.28       56.55     41.86 o 
  -4  13   6     1812.00     1833.04     79.38 o 
  -3  13   6       22.78       12.06     21.27 o 
  -2  13   6      157.64      161.71     41.74 o 
  -1  13   6       63.97       55.33     37.38 o 
   0  13   6      512.57      524.99     48.79 o 
   1  13   6       24.60       -4.20     20.93 o 
   2  13   6     1910.38     2090.65    159.58 o 
   3  13   6        5.42       20.34     25.16 o 
   4  13   6      736.60      867.12     87.91 o 
   5  13   6       63.61       79.63     47.31 o 
  -8  14   6      483.14      598.57    104.29 o 
  -7  14   6      928.04      987.73    114.79 o 
  -6  14   6      699.83      663.25     96.31 o 
  -5  14   6     1144.14     1159.07    111.57 o 
  -4  14   6      441.72      484.31     88.26 o 
  -3  14   6      333.60      335.20     43.72 o 
  -2  14   6      156.78      161.32     34.40 o 
  -1  14   6      337.06      222.29     55.71 o 
   0  14   6      716.85      678.64     85.95 o 
   1  14   6       64.87       -1.12     34.58 o 
   2  14   6     1935.65     1968.32    135.64 o 
   3  14   6       34.05       22.26     41.86 o 
   4  14   6       88.06       81.05     52.49 o 
  -8  15   6      169.74      121.37     68.73 o 
  -7  15   6      135.05      116.75     59.63 o 
  -6  15   6     1783.35     1968.32    146.14 o 
  -5  15   6      398.79      584.99     88.75 o 
  -4  15   6     1974.21     1874.45     86.01 o 
  -3  15   6      167.81      114.05     34.31 o 
  -2  15   6      826.10      814.57     88.75 o 
  -1  15   6       30.17       -7.84     33.60 o 
   0  15   6      329.55      210.96     59.63 o 
   1  15   6      655.56      646.17     91.27 o 
   2  15   6      779.72      789.93    101.49 o 
   3  15   6       28.71       26.32     39.34 o 
   4  15   6       75.53      175.12     62.57 o 
  -7  16   6        1.57      -58.23     46.05 o 
  -6  16   6      537.02      631.05    101.21 o 
  -5  16   6      255.96      197.80     64.95 o 
  -4  16   6     1065.18     1077.94    130.12 o 
  -3  16   6      274.57      241.12     42.81 o 
  -2  16   6      792.65      908.36     95.75 o 
  -1  16   6       26.74       12.60     41.86 o 
   0  16   6     1025.15     1185.39    113.67 o 
   1  16   6        2.89       -2.94     38.22 o 
   2  16   6     1010.29     1000.05    114.93 o 
   3  16   6        1.48      -14.70     38.78 o 
  -6  17   6      335.90      190.38     72.93 o 
  -5  17   6      623.79      563.44     95.05 o 
  -4  17   6     1028.21     1005.91    122.77 o 
  -3  17   6       87.87       72.37     45.63 o 
  -2  17   6      347.17      385.52     78.67 o 
  -1  17   6       14.85       41.30     42.56 o 
   0  17   6      688.24      878.12    105.13 o 
   1  17   6      136.21      174.84     64.53 o 
  -4  18   6      651.41      584.09     65.36 o 
  -3  18   6       49.83       76.57     50.39 o 
  -2  18   6      381.03      371.52     78.53 o 
  -1  18   6       57.37       72.93     52.63 o 
   0  18   6      144.30       94.49     58.51 o 
  -1 -20   7        6.38       10.53     33.75 o 
   0 -20   7      802.23      818.11     97.22 o 
   1 -20   7      802.03      725.61     75.13 o 
  -3 -19   7       19.37       39.45     32.21 o 
  -2 -19   7      870.02      883.35     82.52 o 
  -1 -19   7      110.48      131.69     41.09 o 
   0 -19   7      271.81      296.83    120.11 o 
   1 -19   7      132.60       79.08     34.22 o 
   2 -19   7     1192.44     1319.79    168.54 o 
   3 -19   7        7.73       17.94     31.67 o 
  -4 -18   7      771.45      780.27     72.23 o 
  -3 -18   7      184.15      144.68     41.74 o 
  -2 -18   7     1032.36     1051.87     88.96 o 
  -1 -18   7       80.54       17.72     28.59 o 
   0 -18   7      272.09      153.59     40.29 o 
   1 -18   7       89.80       56.19     31.82 o 
   2 -18   7      740.46      681.36     67.50 o 
   3 -18   7       10.92       -1.78     28.29 o 
   4 -18   7      815.79      721.41     72.36 o 
   5 -18   7        9.26       42.89     43.96 o 
  -5 -17   7      148.82       96.90     37.24 o 
  -4 -17   7      880.42      787.40     68.99 o 
  -3 -17   7      423.93      442.52     56.26 o 
  -2 -17   7     3013.83     3052.79    143.20 o 
  -1 -17   7      106.64       77.11     32.65 o 
   0 -17   7      757.27      653.14     63.11 o 
   1 -17   7      383.43      381.51     53.80 o 
   2 -17   7      617.64      659.44     65.03 o 
   3 -17   7       44.44        7.21     27.44 o 
   4 -17   7     1401.25     1428.95    172.18 o 
   5 -17   7        0.51        7.17     30.77 o 
  -6 -16   7      328.41      354.61     54.29 o 
  -5 -16   7        2.45       21.35     29.12 o 
  -4 -16   7      746.85      739.53     63.93 o 
  -3 -16   7      343.35      404.37     52.26 o 
  -2 -16   7     1774.67     1621.71     85.74 o 
  -1 -16   7      183.04      221.34     61.31 o 
   0 -16   7     2508.24     2379.62    124.17 o 
   1 -16   7       47.60       19.81     25.03 o 
   2 -16   7     1047.50      993.10    118.50 o 
   3 -16   7      519.82      528.64     59.04 o 
   4 -16   7      942.40      874.77     72.21 o 
   5 -16   7        3.62        4.87     28.18 o 
   6 -16   7     1095.50     1206.58     86.15 o 
  -7 -15   7      230.36      244.69     72.65 o 
  -6 -15   7      194.91      203.82     42.96 o 
  -5 -15   7       20.38       22.50     26.29 o 
  -4 -15   7      161.58      171.99     38.57 o 
  -3 -15   7      206.58      219.45     39.49 o 
  -2 -15   7      944.96     1135.55     72.26 o 
  -1 -15   7       35.76       48.03     27.85 o 
   0 -15   7     3934.26     3778.35    121.07 o 
   1 -15   7       32.38        0.82     22.02 o 
   2 -15   7     1642.80     1562.26     88.82 o 
   3 -15   7       56.16       17.78     22.95 o 
   4 -15   7     1260.54     1215.69     78.68 o 
   5 -15   7       49.29       27.48     28.90 o 
   6 -15   7     2441.50     2488.90    136.06 o 
   7 -15   7       12.92       -1.91     30.17 o 
  -8 -14   7      592.17      424.29     91.83 o 
  -7 -14   7      432.16      508.00     91.41 o 
  -6 -14   7     1266.31     1099.01     78.67 o 
  -5 -14   7      155.45       83.10     74.54 o 
  -4 -14   7      881.91      753.01    124.03 o 
  -3 -14   7      340.40      411.37     48.33 o 
  -2 -14   7      688.39      705.07     57.30 o 
  -1 -14   7        4.76        2.90     20.83 o 
   0 -14   7     2657.27     2696.15     99.19 o 
   1 -14   7      674.18      684.57     56.82 o 
   2 -14   7     1486.07     1362.49     75.11 o 
   3 -14   7      203.57      135.43     34.16 o 
   4 -14   7      842.94      887.58     68.87 o 
   5 -14   7      600.93      533.69     59.01 o 
   6 -14   7     1722.97     1634.23    157.55 o 
   7 -14   7      368.91      425.60     57.43 o 
  -8 -13   7      874.46     1170.27    123.19 o 
  -7 -13   7      404.59      580.93     91.97 o 
  -6 -13   7     2525.01     2769.23    102.73 o 
  -5 -13   7      567.56      537.36    119.13 o 
  -4 -13   7      407.30      457.38     48.07 o 
  -3 -13   7      720.91      733.12     55.98 o 
  -2 -13   7      701.84      643.77     52.22 o 
  -1 -13   7     1652.01     1622.84    128.02 o 
   0 -13   7     2413.01     2473.00     90.87 o 
   1 -13   7      150.98      116.92     29.37 o 
   2 -13   7      430.96      357.84     81.19 o 
   3 -13   7      361.39      319.67     70.90 o 
   4 -13   7      281.28      322.58     45.41 o 
   5 -13   7       43.36       46.07     26.43 o 
   6 -13   7     1992.44     1963.92    222.08 o 
   7 -13   7      244.91      183.30     44.69 o 
   8 -13   7      815.40      752.14    106.39 o 
  -9 -12   7      223.32      295.51     81.19 o 
  -8 -12   7      607.50      610.89     92.39 o 
  -7 -12   7     1228.71     1363.03    120.11 o 
  -6 -12   7     3358.31     3228.78    106.79 o 
  -5 -12   7      656.56      619.88     51.18 o 
  -4 -12   7     2599.73     2407.42    155.52 o 
  -3 -12   7        2.77       23.86     22.15 o 
  -2 -12   7      270.19      270.06     37.07 o 
  -1 -12   7      769.56      816.68     54.80 o 
   0 -12   7     7783.89     7541.94    157.84 o 
   1 -12   7      660.54      623.65     83.01 o 
   2 -12   7       20.05       18.29     19.76 o 
   3 -12   7      121.45      113.73     40.32 o 
   4 -12   7      829.95      887.88     61.73 o 
   5 -12   7       35.25       57.40     30.52 o 
   6 -12   7     3086.58     3133.18    113.38 o 
   7 -12   7       24.68       22.57     27.71 o 
   8 -12   7      868.86      914.52    110.17 o 
  -9 -11   7      186.08      274.93     72.51 o 
  -8 -11   7      392.55      391.68     77.69 o 
  -7 -11   7      594.96      514.86     80.35 o 
  -6 -11   7     1456.46     1364.54     68.77 o 
  -5 -11   7      804.95      793.03     53.89 o 
  -4 -11   7     1000.12     1066.43     58.83 o 
  -3 -11   7       13.72       72.68     23.21 o 
  -2 -11   7      689.65      762.80     57.60 o 
  -1 -11   7       46.07       29.60     17.58 o 
   0 -11   7    13131.71    12354.63    204.43 o 
   1 -11   7       25.56       31.23     20.15 o 
   2 -11   7     3351.09     3448.08    102.83 o 
   3 -11   7       35.67       11.51     18.12 o 
   4 -11   7      657.12      510.28     48.42 o 
   5 -11   7      386.24      382.82     93.58 o 
   6 -11   7     3701.09     3813.78    121.17 o 
   7 -11   7        2.42      -12.03     23.30 o 
   8 -11   7     1605.67     1458.92    127.11 o 
  -9 -10   7      297.49      342.55     73.42 o 
  -8 -10   7      464.95      504.10     82.66 o 
  -7 -10   7     2895.94     2857.81    243.99 o 
  -6 -10   7      420.97      500.67     35.54 o 
  -5 -10   7        7.63      -15.30     15.90 o 
  -4 -10   7     1596.69     1599.81     66.57 o 
  -3 -10   7       80.97       79.12     22.20 o 
  -2 -10   7      268.80      261.90     32.77 o 
  -1 -10   7        4.35        1.99     14.91 o 
   0 -10   7     5722.04     5506.51    123.37 o 
   1 -10   7      308.28      305.56     35.10 o 
   2 -10   7     3805.37     3824.39    141.80 o 
   3 -10   7     1295.56     1246.77     63.28 o 
   4 -10   7     1861.54     1878.94     77.76 o 
   5 -10   7     1387.14     1378.49    225.37 o 
   6 -10   7     2090.73     2075.36    155.38 o 
   7 -10   7      179.81      139.35     35.83 o 
 -10  -9   7     1136.46     1151.27     84.32 o 
  -9  -9   7      213.13      142.90     38.88 o 
  -8  -9   7      995.55      993.21     68.02 o 
  -7  -9   7     1858.41     1618.03     77.36 o 
  -6  -9   7     2561.96     2558.99     67.79 o 
  -5  -9   7       68.18       77.23     17.41 o 
  -4  -9   7     3303.58     3271.37     69.79 o 
  -3  -9   7       40.90       51.09     12.89 o 
  -2  -9   7    11987.50    11716.82    315.03 o 
  -1  -9   7      366.05      360.52     34.18 o 
   0  -9   7     3269.35     3085.64     86.71 o 
   1  -9   7     2081.86     1856.13     92.60 o 
   2  -9   7     6621.58     6268.94    132.15 o 
   3  -9   7      202.65      216.51     32.61 o 
   4  -9   7     1117.01     1212.73     66.42 o 
   5  -9   7      309.86      275.36     37.75 o 
   6  -9   7     1421.00     1414.31     71.27 o 
   7  -9   7      134.82      124.92     45.56 o 
 -10  -8   7      649.04      649.44     67.21 o 
  -9  -8   7      462.27      435.40     54.44 o 
  -8  -8   7       36.70       36.58     26.27 o 
  -7  -8   7     1998.98     2060.48     84.62 o 
  -6  -8   7     1461.61     1558.03     68.69 o 
  -5  -8   7       50.57       60.04     15.63 o 
  -4  -8   7     8263.74     8238.83    114.61 o 
  -3  -8   7       97.85       84.01     27.23 o 
  -2  -8   7    17890.47    17339.32    174.17 o 
  -1  -8   7      632.12      636.95     25.90 o 
   0  -8   7     4774.54     5012.89     76.53 o 
   1  -8   7     2397.35     2467.39     49.26 o 
   2  -8   7     8711.85     8381.91    152.32 o 
   3  -8   7     1158.08     1223.41     41.93 o 
   4  -8   7     2928.39     2963.48    123.96 o 
   5  -8   7       16.38       15.33     13.79 o 
   6  -8   7     2621.67     2750.70    121.95 o 
   7  -8   7      380.25      315.91     42.37 o 
 -10  -7   7      465.75      500.08     60.48 o 
  -9  -7   7     1279.98     1187.08     77.07 o 
  -8  -7   7      108.21       66.22     29.82 o 
  -7  -7   7        4.52      -18.46     18.11 o 
  -6  -7   7      345.65      309.07     36.41 o 
  -5  -7   7     1134.73     1114.82     40.78 o 
  -4  -7   7     5383.27     5333.56     86.33 o 
  -3  -7   7      143.18      173.04     18.03 o 
  -2  -7   7      165.34      145.10     15.70 o 
  -1  -7   7       81.32       94.98     14.93 o 
   0  -7   7      171.99      132.68     14.46 o 
   1  -7   7      622.09      660.07     31.27 o 
   2  -7   7    11255.44    11534.55    134.93 o 
   3  -7   7      607.61      566.95     30.52 o 
   4  -7   7     5809.28     5942.03    147.68 o 
   5  -7   7      532.55      594.86     36.20 o 
   6  -7   7     2260.43     2252.87     67.88 o 
   7  -7   7      534.59      575.55     51.51 o 
   8  -7   7     1246.29     1277.83     73.90 o 
   9  -7   7       37.96       21.70     45.63 o 
 -10  -6   7      783.10      753.18     68.82 o 
  -9  -6   7     3255.69     3344.47    165.60 o 
  -8  -6   7      420.57      387.70     53.82 o 
  -7  -6   7      123.77      150.28     32.50 o 
  -6  -6   7     2285.40     2100.70     77.37 o 
  -5  -6   7      869.33      874.36     35.45 o 
  -4  -6   7     2515.24     2550.78     65.56 o 
  -3  -6   7     4673.27     4874.99     87.06 o 
  -2  -6   7     1227.88     1364.18     37.53 o 
  -1  -6   7      282.74      302.36     19.57 o 
   0  -6   7     2001.39     1886.63     42.98 o 
   1  -6   7     1396.44     1478.20     39.30 o 
   2  -6   7    12886.28    12739.21    160.57 o 
   3  -6   7       69.15       43.30     13.94 o 
   4  -6   7     6228.95     6319.53    164.43 o 
   5  -6   7      343.43      390.10     30.83 o 
   6  -6   7     2754.67     2848.08     75.67 o 
   7  -6   7        4.24       16.24     21.32 o 
   8  -6   7     2128.13     2084.71    101.07 o 
   9  -6   7       29.74      -43.12     38.78 o 
 -11  -5   7      521.68      695.13     72.94 o 
 -10  -5   7     1237.00     1295.33     84.21 o 
  -9  -5   7     1107.29     1190.66     81.05 o 
  -8  -5   7     1114.72     1143.17     68.85 o 
  -7  -5   7      154.82      211.63     75.80 o 
  -6  -5   7     2520.98     2617.31    109.82 o 
  -5  -5   7     2921.13     2861.38     59.77 o 
  -4  -5   7    10664.75    10476.77    123.81 o 
  -3  -5   7    11086.01    11271.25    147.95 o 
  -2  -5   7     1579.96     1501.90     38.37 o 
  -1  -5   7     4417.00     4699.23     70.16 o 
   0  -5   7     1571.73     1578.01     53.49 o 
   1  -5   7      969.81      854.89     63.98 o 
   2  -5   7     5986.73     6049.81     88.99 o 
   3  -5   7        2.53       -3.14     10.38 o 
   4  -5   7     3902.26     3812.85     76.58 o 
   5  -5   7      644.40      730.03     43.79 o 
   6  -5   7      900.62      903.37     56.87 o 
   7  -5   7       21.04       31.37     26.95 o 
   8  -5   7     1754.88     1899.39     86.80 o 
   9  -5   7        0.42      -37.66     38.92 o 
 -11  -4   7      393.33      363.93     58.84 o 
 -10  -4   7      773.33      835.54     70.57 o 
  -9  -4   7      655.46      610.72    106.95 o 
  -8  -4   7     3005.37     3059.64    105.33 o 
  -7  -4   7      119.88      116.05     28.80 o 
  -6  -4   7     3874.78     3909.14    104.14 o 
  -5  -4   7     5525.87     5236.47    134.53 o 
  -4  -4   7     3101.59     3113.54     57.65 o 
  -3  -4   7     1713.02     1771.74     41.82 o 
  -2  -4   7    15092.55    15220.36    150.29 o 
  -1  -4   7       24.45       19.19      8.99 o 
   0  -4   7    12532.27    11970.34    150.69 o 
   1  -4   7     7170.70     7642.47     96.92 o 
   2  -4   7     2547.61     2559.89     54.56 o 
   3  -4   7     1310.04     1321.06     41.39 o 
   4  -4   7     6316.85     6307.91     99.94 o 
   5  -4   7     1851.19     1929.34     57.10 o 
   6  -4   7     1665.26     1720.91     84.34 o 
   7  -4   7        8.30        4.27     19.27 o 
   8  -4   7      723.66      693.83     58.46 o 
   9  -4   7       66.77      -17.36     40.88 o 
 -11  -3   7      908.64      850.06     77.28 o 
 -10  -3   7      238.47      297.15     78.39 o 
  -9  -3   7     1690.16     1729.12     85.77 o 
  -8  -3   7     1046.27     1004.79     69.43 o 
  -7  -3   7      504.78      444.21     83.01 o 
  -6  -3   7      930.38      915.26     51.69 o 
  -5  -3   7     2725.04     2920.68     53.19 o 
  -4  -3   7     6564.35     6849.41    101.42 o 
  -3  -3   7       26.66       16.63      8.72 o 
  -2  -3   7     6388.16     6042.91     79.47 o 
  -1  -3   7        7.71        2.75      8.86 o 
   0  -3   7    16458.24    16634.35    160.23 o 
   1  -3   7     3748.45     4165.49     66.14 o 
   2  -3   7     1563.78     1654.48     42.50 o 
   3  -3   7        2.99      -10.38     12.24 o 
   4  -3   7     5061.30     5365.05    123.17 o 
   5  -3   7      624.97      574.30     67.96 o 
   6  -3   7     5103.67     4808.67    189.75 o 
   7  -3   7       11.16       -4.51     21.07 o 
   8  -3   7      838.31      847.51    107.65 o 
   9  -3   7       51.92       64.39     50.81 o 
 -11  -2   7      800.93      742.45     79.30 o 
 -10  -2   7      924.13      937.88     74.24 o 
  -9  -2   7     2162.79     1976.53     90.81 o 
  -8  -2   7      990.87      958.30     63.34 o 
  -7  -2   7     1880.62     1686.15     74.12 o 
  -6  -2   7      503.48      509.12     41.23 o 
  -5  -2   7     2076.91     1993.14     67.53 o 
  -4  -2   7    16035.97    16439.96    198.31 o 
  -3  -2   7      317.00      418.28     31.05 o 
  -2  -2   7     2963.44     2789.31     49.91 o 
  -1  -2   7     2987.67     2849.42     50.81 o 
   0  -2   7       95.74       74.30     13.34 o 
   1  -2   7    11963.43    12152.15    127.58 o 
   2  -2   7      100.08      114.65     14.36 o 
   3  -2   7       21.16       20.26     10.59 o 
   4  -2   7     8402.95     8466.71    115.46 o 
   5  -2   7      990.95      993.85     53.86 o 
   6  -2   7     7354.43     7329.25    155.62 o 
   7  -2   7       27.60       -2.30     20.73 o 
   8  -2   7      256.61      264.45     67.26 o 
   9  -2   7        0.70      -13.72     41.86 o 
 -11  -1   7      137.21      118.41     40.85 o 
 -10  -1   7     2734.89     2476.52    108.34 o 
  -9  -1   7      425.33      344.39     47.25 o 
  -8  -1   7     1084.99     1118.64    106.60 o 
  -7  -1   7     2711.71     2844.14     94.37 o 
  -6  -1   7     1359.59     1244.84     58.04 o 
  -5  -1   7     3430.03     3443.41    107.93 o 
  -4  -1   7     8923.29     9273.80    148.64 o 
  -3  -1   7     2467.63     2522.44     46.20 o 
  -2  -1   7     2488.42     2302.34     63.91 o 
  -1  -1   7     4687.64     4732.63     67.27 o 
   0  -1   7     1110.28     1041.22     31.91 o 
   1  -1   7       53.50       65.17     10.77 o 
   2  -1   7       16.20       17.93     12.14 o 
   3  -1   7      835.41      920.13     60.91 o 
   4  -1   7     7264.81     7481.99    143.57 o 
   5  -1   7        5.05       14.88     16.50 o 
   6  -1   7     4237.75     4254.28    117.87 o 
   7  -1   7       27.21       33.84     56.48 o 
   8  -1   7       30.04       12.48     25.56 o 
   9  -1   7      506.97      395.18     84.97 o 
 -11   0   7      237.38      212.04     48.62 o 
 -10   0   7     2209.19     2149.02    110.52 o 
  -9   0   7      375.99      328.16     46.32 o 
  -8   0   7      317.59      308.17     71.11 o 
  -7   0   7     3340.80     3145.14     98.78 o 
  -6   0   7      973.26      961.54    102.96 o 
  -5   0   7        4.74        8.23     15.68 o 
  -4   0   7     6550.01     6432.60    173.73 o 
  -3   0   7      917.50     1007.27     39.57 o 
  -2   0   7     4922.53     5022.98     90.26 o 
  -1   0   7     5066.64     5160.67     93.31 o 
   0   0   7     1591.98     1347.60     32.70 o 
   1   0   7       33.06       20.04      7.58 o 
   2   0   7     6469.82     5972.60    143.34 o 
   3   0   7     3361.83     3225.36     85.65 o 
   4   0   7     3609.86     3438.92     94.63 o 
   5   0   7     2220.62     2198.44     79.50 o 
   6   0   7     2017.04     2160.32     84.42 o 
   7   0   7       14.53        5.50     23.47 o 
   8   0   7       37.49        0.86     32.41 o 
   9   0   7      369.58      278.57     75.45 o 
 -11   1   7      693.12      727.55     70.81 o 
 -10   1   7     1479.04     1361.07     84.28 o 
  -9   1   7      561.04      641.89    125.43 o 
  -8   1   7       93.07       55.80     39.76 o 
  -7   1   7      393.02      368.47     45.56 o 
  -6   1   7     4724.87     4961.50    118.13 o 
  -5   1   7        8.49       -1.26     11.96 o 
  -4   1   7     2525.44     2800.32     45.74 o 
  -3   1   7     3488.93     3635.21     57.49 o 
  -2   1   7     4715.64     4815.03     68.54 o 
  -1   1   7     7133.34     6781.40     84.15 o 
   0   1   7     6634.50     6654.36    112.07 o 
   1   1   7     4093.79     3831.00     85.49 o 
   2   1   7     2515.14     2732.85     75.45 o 
   3   1   7      261.80      233.59     29.42 o 
   4   1   7     6091.10     5809.86    192.20 o 
   5   1   7     5110.26     4819.51    120.73 o 
   6   1   7     2442.49     2625.69     94.81 o 
   7   1   7       59.53       23.18     25.33 o 
   8   1   7      253.45      353.34    104.85 o 
   9   1   7      349.13      214.18     74.19 o 
 -11   2   7      719.44      659.41     69.34 o 
 -10   2   7      693.77      723.22     66.06 o 
  -9   2   7     1834.05     1938.34    152.16 o 
  -8   2   7      212.92      155.45     33.68 o 
  -7   2   7      432.37      410.32     42.18 o 
  -6   2   7     6686.30     6647.56    140.19 o 
  -5   2   7     1048.56     1091.34     52.24 o 
  -4   2   7    10810.55    10885.29    116.73 o 
  -3   2   7     5567.59     5445.80     75.11 o 
  -2   2   7     4796.94     4981.80     91.24 o 
  -1   2   7     1967.53     1839.26     40.39 o 
   0   2   7    15814.36    16126.73    152.13 o 
   1   2   7     2735.77     2617.08     71.46 o 
   2   2   7    17301.64    16976.88    373.69 o 
   3   2   7      630.48      732.29     45.33 o 
   4   2   7     2757.81     2642.09    214.46 o 
   5   2   7     1380.45     1311.83     75.80 o 
   6   2   7     1994.59     1885.30     81.53 o 
   7   2   7       12.95       -2.91     22.66 o 
   8   2   7     1357.35     1523.13     85.02 o 
   9   2   7      202.10      114.51     62.57 o 
 -11   3   7      421.83      442.63     76.01 o 
 -10   3   7     1447.38     1414.95     86.96 o 
  -9   3   7     1963.40     1972.65    101.63 o 
  -8   3   7     1555.26     1456.82     73.87 o 
  -7   3   7       12.86        3.53     17.06 o 
  -6   3   7     8625.28     8574.42    162.83 o 
  -5   3   7      253.17      272.21     32.17 o 
  -4   3   7     4823.35     5038.45     72.52 o 
  -3   3   7     6142.06     5955.03    126.26 o 
  -2   3   7     3945.91     3975.29     64.62 o 
  -1   3   7      260.39      272.22     18.18 o 
   0   3   7     7847.05     7382.33     87.67 o 
   1   3   7      997.66      923.47     76.78 o 
   2   3   7      214.69      259.32     37.66 o 
   3   3   7       26.15       48.03     19.83 o 
   4   3   7     2325.42     2105.41    108.49 o 
   5   3   7      202.39      195.03     40.18 o 
   6   3   7     1963.14     2075.44     87.35 o 
   7   3   7        4.16       18.35     23.60 o 
   8   3   7     1860.28     1710.16     91.42 o 
 -11   4   7      473.44      604.50     69.12 o 
 -10   4   7      541.42      434.09     56.65 o 
  -9   4   7     1469.66     1411.68     87.14 o 
  -8   4   7     3161.49     3066.00    106.48 o 
  -7   4   7       85.90      115.20     70.62 o 
  -6   4   7    10744.31     9940.17    179.28 o 
  -5   4   7     1426.08     1428.85     60.97 o 
  -4   4   7     3979.94     3962.21     75.50 o 
  -3   4   7     3578.26     3672.48     65.30 o 
  -2   4   7     3306.27     3122.76     58.41 o 
  -1   4   7     3818.96     3601.02     70.65 o 
   0   4   7    11218.91    10747.38    129.56 o 
   1   4   7       80.58       67.81     19.27 o 
   2   4   7     3278.98     3407.19     90.89 o 
   3   4   7       90.46       43.33     20.46 o 
   4   4   7      193.85      192.28     69.78 o 
   5   4   7      167.21       99.24     27.76 o 
   6   4   7      553.37      461.37    103.73 o 
   7   4   7       45.40       39.64     26.47 o 
   8   4   7     1083.82     1103.02     77.74 o 
 -11   5   7     1204.29     1352.35    165.53 o 
 -10   5   7      545.81      409.46     55.83 o 
  -9   5   7     1014.54     1105.52     75.14 o 
  -8   5   7      223.24      230.78     39.96 o 
  -7   5   7      668.66      691.74     53.35 o 
  -6   5   7     2028.68     2169.84    120.88 o 
  -5   5   7     1054.20     1011.08     52.84 o 
  -4   5   7     2870.78     2682.18     64.69 o 
  -3   5   7        7.62       26.93     11.39 o 
  -2   5   7     2099.79     1975.09     73.79 o 
  -1   5   7      368.82      409.94     23.45 o 
   0   5   7     2451.41     2236.69     92.18 o 
   1   5   7     5172.14     5078.94    267.16 o 
   2   5   7     3228.52     3022.63    122.14 o 
   3   5   7        5.90       19.47     17.44 o 
   4   5   7     3116.04     3158.30    163.57 o 
   5   5   7      108.90      115.84     29.84 o 
   6   5   7      628.95      644.86    108.49 o 
   7   5   7      229.36      188.53     66.14 o 
   8   5   7      824.56     1001.98     77.53 o 
 -11   6   7      738.69      864.19     81.61 o 
 -10   6   7     1993.15     1954.39    100.44 o 
  -9   6   7     1179.22     1149.97    102.40 o 
  -8   6   7     3204.38     3073.88    108.53 o 
  -7   6   7     1580.12     1456.20     71.48 o 
  -6   6   7       11.77        5.06     20.09 o 
  -5   6   7     3302.74     3209.24     93.80 o 
  -4   6   7       44.00       66.71     14.59 o 
  -3   6   7      461.77      613.00     30.41 o 
  -2   6   7     5513.68     5548.64    109.22 o 
  -1   6   7       22.24       38.96     20.48 o 
   0   6   7     2542.39     2550.21     53.90 o 
   1   6   7     4542.84     4078.58    141.17 o 
   2   6   7     2409.17     2420.43     81.78 o 
   3   6   7      757.12      754.88     52.84 o 
   4   6   7     2516.58     2474.74     91.03 o 
   5   6   7      419.04      504.20     50.90 o 
   6   6   7     1091.08     1187.30     74.68 o 
   7   6   7       41.99       10.14     37.10 o 
   8   6   7      464.27      462.33     61.43 o 
 -11   7   7      211.02      150.55     43.42 o 
 -10   7   7     2311.87     2280.48    106.25 o 
  -9   7   7     2337.40     2348.84    161.33 o 
  -8   7   7     2913.19     2736.00    105.76 o 
  -7   7   7     3270.17     3356.13    108.73 o 
  -6   7   7     1565.15     1657.52     72.79 o 
  -5   7   7     3479.00     3534.50    100.48 o 
  -4   7   7     3762.87     3749.84    139.98 o 
  -3   7   7      268.71      265.40     40.05 o 
  -2   7   7     6486.60     7095.78    173.43 o 
  -1   7   7      160.75      215.01     22.20 o 
   0   7   7     1582.75     1652.79     46.16 o 
   1   7   7     4808.68     4863.31    114.84 o 
   2   7   7     1376.96     1260.10    110.17 o 
   3   7   7      482.39      352.66     55.15 o 
   4   7   7     1829.78     1811.93     79.61 o 
   5   7   7      540.70      425.63     86.09 o 
   6   7   7      659.84      638.60     60.37 o 
   7   7   7       59.28       55.60     37.45 o 
 -10   8   7     1212.85     1220.24    174.91 o 
  -9   8   7      872.10      836.99     68.70 o 
  -8   8   7     1882.29     1897.51     87.97 o 
  -7   8   7     1019.33      920.33     63.01 o 
  -6   8   7      942.97      961.87     67.54 o 
  -5   8   7     2430.44     2313.38     82.56 o 
  -4   8   7     5461.46     5294.53    114.17 o 
  -3   8   7     2517.34     2442.44     61.33 o 
  -2   8   7     4105.97     4033.65     78.32 o 
  -1   8   7      606.30      580.08     31.78 o 
   0   8   7      773.28      832.17     50.73 o 
   1   8   7     1510.75     1408.16     63.76 o 
   2   8   7     3158.99     3156.96     98.14 o 
   3   8   7      311.73      338.61     42.49 o 
   4   8   7     3330.72     3557.89    113.57 o 
   5   8   7        4.79       17.70     23.21 o 
   6   8   7      447.13      526.87     59.74 o 
   7   8   7        0.02       25.20     31.84 o 
 -10   9   7      650.72      446.87     60.39 o 
  -9   9   7     1142.12     1178.93     79.85 o 
  -8   9   7      313.08      428.15     77.62 o 
  -7   9   7      159.06      213.99     38.84 o 
  -6   9   7     2582.83     2688.11     96.23 o 
  -5   9   7      956.72      916.03     70.20 o 
  -4   9   7     6104.16     6074.44    104.03 o 
  -3   9   7      274.03      330.86     71.22 o 
  -2   9   7     3786.90     4085.44     82.43 o 
  -1   9   7        7.87       23.45     13.12 o 
   0   9   7      398.34      441.71     62.22 o 
   1   9   7       45.89       31.24     20.44 o 
   2   9   7     4560.19     4588.77    122.68 o 
   3   9   7      545.31      437.44     48.39 o 
   4   9   7     5040.56     5193.29    189.82 o 
   5   9   7        2.27      -12.99     24.78 o 
   6   9   7      552.02      541.49     61.63 o 
   7   9   7       69.41       74.10     35.07 o 
 -10  10   7      582.01      645.84     68.27 o 
  -9  10   7      860.05      939.16    112.20 o 
  -8  10   7      398.41      385.17     50.07 o 
  -7  10   7      136.82      153.51     41.93 o 
  -6  10   7      376.11      398.12     45.62 o 
  -5  10   7     1675.26     1720.98    120.04 o 
  -4  10   7     2313.00     2280.18     64.95 o 
  -3  10   7      560.50      476.17     33.73 o 
  -2  10   7     1665.35     1705.75     55.42 o 
  -1  10   7       99.62      100.15     19.03 o 
   0  10   7      641.78      680.61     93.09 o 
   1  10   7      319.72      293.81     38.90 o 
   2  10   7     1238.59     1156.83     67.28 o 
   3  10   7      617.90      587.14     54.19 o 
   4  10   7     4557.08     4667.48    260.51 o 
   5  10   7        7.39       30.77     25.81 o 
   6  10   7      636.88      571.67     63.65 o 
  -9  11   7      477.91      513.07    197.52 o 
  -8  11   7      688.04      746.73     65.92 o 
  -7  11   7       70.02       19.20     28.21 o 
  -6  11   7     1190.99     1122.14    124.52 o 
  -5  11   7     2063.11     2068.87     84.96 o 
  -4  11   7      462.98      517.13     36.67 o 
  -3  11   7     1415.89     1464.87     73.56 o 
  -2  11   7     1155.25     1148.08     47.55 o 
  -1  11   7        4.31        7.78     19.58 o 
   0  11   7     2266.34     2278.23     84.78 o 
   1  11   7       29.47       11.62     21.78 o 
   2  11   7      279.59      194.86     36.01 o 
   3  11   7      320.72      400.72     49.39 o 
   4  11   7      718.44      533.48     63.83 o 
   5  11   7       26.81        1.72     27.07 o 
   6  11   7      413.25      382.91     58.48 o 
  -9  12   7      198.25      165.46     70.69 o 
  -8  12   7      415.38      351.63     65.16 o 
  -7  12   7       50.57       52.32     48.01 o 
  -6  12   7     1540.72     1471.77     78.56 o 
  -5  12   7     1474.42     1529.06     92.46 o 
  -4  12   7     1045.38     1145.07     51.85 o 
  -3  12   7      655.22      726.40     42.51 o 
  -2  12   7     1962.13     1861.47     61.49 o 
  -1  12   7      113.60      127.92     29.44 o 
   0  12   7     4831.44     4937.69    171.06 o 
   1  12   7      493.85      642.55     54.68 o 
   2  12   7      366.20      466.74     65.79 o 
   3  12   7      538.08      471.59     52.96 o 
   4  12   7      136.47      162.29     42.02 o 
   5  12   7       28.15       27.74     35.70 o 
  -9  13   7      670.34      631.47    108.07 o 
  -8  13   7      293.15      292.57     78.39 o 
  -7  13   7       16.76       49.41     44.24 o 
  -6  13   7      633.85      660.03     93.51 o 
  -5  13   7        2.26      -28.42     27.86 o 
  -4  13   7      897.57      875.87     48.26 o 
  -3  13   7       91.62       28.87     19.45 o 
  -2  13   7     2035.69     2026.52     81.90 o 
  -1  13   7      186.07      191.37     36.09 o 
   0  13   7     4261.25     4361.81    149.64 o 
   1  13   7        3.84        4.97     22.26 o 
   2  13   7      135.95      151.74     79.37 o 
   3  13   7      175.92      143.37     38.47 o 
   4  13   7      372.19      341.23     52.44 o 
   5  13   7       17.75       -2.59     30.58 o 
  -8  14   7      227.01      233.07     77.97 o 
  -7  14   7     1136.12     1148.01    124.45 o 
  -6  14   7      952.16     1030.84    111.43 o 
  -5  14   7       18.39       28.70     41.02 o 
  -4  14   7        5.53       28.31     34.44 o 
  -3  14   7       14.13       -3.40     21.82 o 
  -2  14   7      387.22      237.27     55.29 o 
  -1  14   7      605.31      578.97     79.65 o 
   0  14   7     2812.78     2972.70    158.88 o 
   1  14   7       14.94      -22.54     36.96 o 
   2  14   7      314.04      301.11     69.57 o 
   3  14   7       56.63       15.72     28.00 o 
   4  14   7      261.74      257.33     48.88 o 
  -7  15   7     1099.79     1039.52    122.35 o 
  -6  15   7      707.95      903.74    110.87 o 
  -5  15   7      194.27      182.54     61.73 o 
  -4  15   7      366.62      335.51     47.66 o 
  -3  15   7      207.42      201.86     54.03 o 
  -2  15   7      791.88      711.26     87.21 o 
  -1  15   7      549.34      447.67     76.29 o 
   0  15   7      972.87     1015.17    106.39 o 
   1  15   7      273.08      246.37     64.95 o 
   2  15   7      335.84      359.06     79.09 o 
   3  15   7       93.81       84.69     51.09 o 
  -6  16   7     1463.68     1410.06    134.38 o 
  -5  16   7        5.80       18.62     47.17 o 
  -4  16   7      175.42      135.49     40.88 o 
  -3  16   7      201.64      159.58     54.03 o 
  -2  16   7      399.71      330.08     72.79 o 
  -1  16   7       94.04      150.20     55.71 o 
   0  16   7      220.14      245.53     67.75 o 
   1  16   7       77.15       97.99     55.01 o 
   2  16   7      490.38      571.98     98.41 o 
  -5  17   7      129.88       81.19     57.11 o 
  -4  17   7      601.20      839.49     95.89 o 
  -3  17   7       39.41       56.55     44.65 o 
  -2  17   7      661.71      855.72    102.75 o 
  -1  17   7       27.86       39.76     44.24 o 
   0  17   7      272.01      208.02     64.81 o 
   1  17   7        4.66       32.62     53.05 o 
   0 -20   8      876.43     1012.11     85.77 o 
   1 -20   8       11.13       -3.97     31.91 o 
  -3 -19   8      179.19      211.11     78.39 o 
  -2 -19   8      511.79      483.60     63.75 o 
  -1 -19   8      331.21      257.17     59.84 o 
   0 -19   8      872.33      748.44     73.84 o 
   1 -19   8       33.32       39.68     32.19 o 
   2 -19   8     2004.00     1959.50    130.75 o 
   3 -19   8       61.65       51.91     35.21 o 
  -4 -18   8      682.42      691.66    135.01 o 
  -3 -18   8       56.61       21.38     31.98 o 
  -2 -18   8      452.87      474.97     67.61 o 
  -1 -18   8      123.90      152.33     41.95 o 
   0 -18   8      443.22      415.98     57.55 o 
   1 -18   8       50.65       48.15     32.64 o 
   2 -18   8     1969.18     1887.25    171.13 o 
   3 -18   8        0.38        9.79     27.48 o 
   4 -18   8      987.19     1064.13    111.64 o 
  -5 -17   8      715.31      746.61     69.53 o 
  -4 -17   8     1069.87     1086.67    134.73 o 
  -3 -17   8      227.64      301.52     48.21 o 
  -2 -17   8      629.88      666.31     64.46 o 
  -1 -17   8       71.34       35.78     30.76 o 
   0 -17   8      926.11      865.02     97.29 o 
   1 -17   8      403.44      509.93     59.25 o 
   2 -17   8     2113.67     1997.69    102.26 o 
   3 -17   8       35.74       42.19     31.17 o 
   4 -17   8      308.79      307.81     53.93 o 
   5 -17   8       25.03       43.28     33.28 o 
  -6 -16   8     1336.43     1225.11     82.83 o 
  -5 -16   8      550.89      585.10     61.79 o 
  -4 -16   8     1423.68     1310.06     81.91 o 
  -3 -16   8      299.07      194.98     47.66 o 
  -2 -16   8     1356.34     1210.33     77.84 o 
  -1 -16   8       53.33       83.86     31.43 o 
   0 -16   8     1770.10     1750.88     87.26 o 
   1 -16   8      865.05      931.90     70.88 o 
   2 -16   8     1414.61     1384.47     83.53 o 
   3 -16   8      202.38      236.00     45.56 o 
   4 -16   8     1319.79     1310.58     85.79 o 
   5 -16   8        6.14      -15.32     27.91 o 
   6 -16   8      715.34      844.96     99.95 o 
  -7 -15   8      183.34       55.43     56.13 o 
  -6 -15   8      610.91      644.19    100.37 o 
  -5 -15   8      838.84      957.65     70.70 o 
  -4 -15   8      294.87      294.49     46.20 o 
  -3 -15   8      243.56      176.07     44.58 o 
  -2 -15   8     1062.25     1007.26     86.58 o 
  -1 -15   8      521.98      471.92     66.07 o 
   0 -15   8     3754.23     3523.27    118.46 o 
   1 -15   8      208.50      202.36     38.40 o 
   2 -15   8     1186.33     1295.09     78.83 o 
   3 -15   8      144.26      103.96     44.03 o 
   4 -15   8     1255.27     1255.51     80.92 o 
   5 -15   8      226.64      103.27     63.83 o 
   6 -15   8     1626.67     1647.91     97.61 o 
  -7 -14   8      670.54      835.99    106.95 o 
  -6 -14   8      305.98      361.25     48.50 o 
  -5 -14   8      576.28      656.30     58.06 o 
  -4 -14   8      556.05      481.45     51.63 o 
  -3 -14   8      618.99      601.71     54.75 o 
  -2 -14   8     1763.02     1795.18     83.03 o 
  -1 -14   8      125.52       90.30     28.74 o 
   0 -14   8     1148.12     1118.84     71.53 o 
   1 -14   8      782.17      833.28     62.06 o 
   2 -14   8     1781.44     1748.99     82.95 o 
   3 -14   8      124.99      152.61     41.58 o 
   4 -14   8     1966.17     1932.01     90.65 o 
   5 -14   8       27.42        6.19     30.73 o 
   6 -14   8     3459.61     3365.33    126.16 o 
   7 -14   8       17.30       76.85     38.25 o 
  -8 -13   8     1785.09     2038.59    154.26 o 
  -7 -13   8      170.23      224.95     66.07 o 
  -6 -13   8      321.03      319.68     44.33 o 
  -5 -13   8     1096.52     1094.74     68.30 o 
  -4 -13   8     1187.50     1172.33     69.14 o 
  -3 -13   8     1001.95      987.26     86.51 o 
  -2 -13   8     4025.26     3899.26    116.11 o 
  -1 -13   8        2.77      -18.23     31.57 o 
   0 -13   8     2158.23     2302.84     90.48 o 
   1 -13   8      757.49      725.17     56.59 o 
   2 -13   8     1871.50     1885.19     83.23 o 
   3 -13   8      515.88      606.92     56.09 o 
   4 -13   8     3587.20     3670.69    121.03 o 
   5 -13   8       23.52       -1.95     23.49 o 
   6 -13   8     1253.33     1152.92     78.55 o 
   7 -13   8        0.96       14.36     29.63 o 
  -9 -12   8      253.14      325.74     84.69 o 
  -8 -12   8     2143.03     2369.51    157.34 o 
  -7 -12   8      213.29      201.16     65.65 o 
  -6 -12   8      243.29      273.67     64.81 o 
  -5 -12   8      357.85      365.32     44.31 o 
  -4 -12   8     1794.24     1770.82    202.98 o 
  -3 -12   8     1102.16     1097.08     62.09 o 
  -2 -12   8     3517.05     3557.27    106.63 o 
  -1 -12   8      273.09      257.15     40.74 o 
   0 -12   8     1153.66     1289.43     65.17 o 
   1 -12   8      181.59      170.28     33.75 o 
   2 -12   8     1235.83     1226.21    111.57 o 
   3 -12   8     1491.87     1457.81    130.47 o 
   4 -12   8     5226.51     4967.98    137.23 o 
   5 -12   8       14.48        0.07     23.46 o 
   6 -12   8     3223.38     3353.29    127.18 o 
   7 -12   8        0.09        9.15     27.51 o 
  -9 -11   8      631.46      594.09     96.45 o 
  -8 -11   8     1300.52     1127.29    114.51 o 
  -7 -11   8       47.79       40.04     39.48 o 
  -6 -11   8      504.45      605.43     83.29 o 
  -5 -11   8       44.00       51.14     36.54 o 
  -4 -11   8     4351.10     4267.90    120.67 o 
  -3 -11   8       21.64       16.34     18.22 o 
  -2 -11   8     5209.77     4876.83    121.11 o 
  -1 -11   8     1160.47     1148.84     65.51 o 
   0 -11   8     7293.99     6994.95    148.32 o 
   1 -11   8        1.38       -1.50     17.80 o 
   2 -11   8      594.93      663.77     51.50 o 
   3 -11   8      178.75      242.81     71.32 o 
   4 -11   8     4659.12     4593.80    128.13 o 
   5 -11   8      425.95      409.33     90.78 o 
   6 -11   8     2540.47     2602.09    101.93 o 
   7 -11   8       31.92       38.80     31.29 o 
  -9 -10   8     1272.56     1254.13    104.08 o 
  -8 -10   8      811.61      740.71     62.10 o 
  -7 -10   8      452.75      465.56     49.57 o 
  -6 -10   8      459.58      418.41     70.69 o 
  -5 -10   8     1161.45     1207.53     61.54 o 
  -4 -10   8     1378.48     1313.42     61.08 o 
  -3 -10   8       20.52       32.86     17.89 o 
  -2 -10   8     3039.73     3175.21     93.25 o 
  -1 -10   8      210.00      244.34     39.20 o 
   0 -10   8     2052.21     1916.11     72.64 o 
   1 -10   8       94.87      102.94     25.67 o 
   2 -10   8     2422.04     2418.72     84.83 o 
   3 -10   8      680.66      621.91     49.06 o 
   4 -10   8     1769.86     1723.49     75.60 o 
   5 -10   8      306.91      342.72     48.64 o 
   6 -10   8     2483.28     2567.44     99.22 o 
   7 -10   8       22.78       -0.74     24.53 o 
 -10  -9   8      515.80      443.63     60.78 o 
  -9  -9   8      757.87      768.05     68.02 o 
  -8  -9   8     1154.60     1096.60     72.23 o 
  -7  -9   8      370.41      410.90     46.91 o 
  -6  -9   8     2698.47     2844.73    100.72 o 
  -5  -9   8      829.01      865.15     41.16 o 
  -4  -9   8       18.35       15.10     13.02 o 
  -3  -9   8     3083.21     3109.24     64.94 o 
  -2  -9   8     2953.82     3121.26    125.22 o 
  -1  -9   8      910.93      878.63     49.14 o 
   0  -9   8     9539.01     9154.94    242.38 o 
   1  -9   8        3.21        8.08     15.20 o 
   2  -9   8     2027.41     2127.63    108.42 o 
   3  -9   8      697.40      660.11     49.18 o 
   4  -9   8      916.88      868.27     67.40 o 
   5  -9   8       35.14       28.24     43.61 o 
   6  -9   8      777.94      812.30     78.04 o 
   7  -9   8       54.44       24.08     37.94 o 
 -10  -8   8      680.55      651.04     67.91 o 
  -9  -8   8      515.66      399.15     54.01 o 
  -8  -8   8     3471.05     3441.73    116.17 o 
  -7  -8   8     1618.71     1485.19     73.94 o 
  -6  -8   8     7849.09     7723.08    159.63 o 
  -5  -8   8       17.62       33.83     14.52 o 
  -4  -8   8      655.45      679.04     33.21 o 
  -3  -8   8     1093.19     1056.25     50.66 o 
  -2  -8   8     2811.24     2711.43     56.71 o 
  -1  -8   8      719.27      722.57     29.34 o 
   0  -8   8     8085.85     7999.80    201.46 o 
   1  -8   8      639.95      695.25     32.91 o 
   2  -8   8     5089.60     5195.46     85.43 o 
   3  -8   8        2.35        0.67     12.78 o 
   4  -8   8      702.21      692.18     37.18 o 
   5  -8   8      223.48      217.08     44.58 o 
   6  -8   8      955.38      912.23     61.07 o 
   7  -8   8       63.69       53.89     39.34 o 
   8  -8   8     1258.18     1207.92    103.17 o 
 -10  -7   8      226.33      238.11     48.37 o 
  -9  -7   8      238.22      228.01     44.85 o 
  -8  -7   8     2658.96     2661.50    101.46 o 
  -7  -7   8     3417.76     3381.29    108.01 o 
  -6  -7   8     9888.21     9783.03    290.47 o 
  -5  -7   8     1610.48     1636.46     52.84 o 
  -4  -7   8     1011.53     1031.18     43.41 o 
  -3  -7   8      849.77      914.27     34.66 o 
  -2  -7   8     7846.74     7665.17    115.49 o 
  -1  -7   8      835.84      925.43     41.84 o 
   0  -7   8    22091.94    22269.95    213.97 o 
   1  -7   8     2721.52     2643.91     55.57 o 
   2  -7   8     3823.13     3750.37     71.41 o 
   3  -7   8        5.25       -4.96     10.22 o 
   4  -7   8     1639.01     1715.19     53.87 o 
   5  -7   8      150.60      148.43     23.26 o 
   6  -7   8     1940.54     1910.90     79.10 o 
   7  -7   8      123.24      104.71     32.32 o 
   8  -7   8     1071.45     1132.57    107.16 o 
 -10  -6   8      464.72      462.60     59.50 o 
  -9  -6   8      593.25      586.88     67.82 o 
  -8  -6   8     2890.88     2742.46    271.50 o 
  -7  -6   8     3730.54     3806.91    113.94 o 
  -6  -6   8     3560.99     3824.32    189.89 o 
  -5  -6   8      577.70      570.90     30.31 o 
  -4  -6   8     1284.47     1304.68     41.36 o 
  -3  -6   8       22.62       35.77     11.69 o 
  -2  -6   8     1998.93     1958.58     46.66 o 
  -1  -6   8      138.79      102.83     14.69 o 
   0  -6   8    16101.36    16085.99    165.11 o 
   1  -6   8     5716.99     6113.14     89.76 o 
   2  -6   8     6728.48     6769.63     99.24 o 
   3  -6   8      148.88      173.75     20.71 o 
   4  -6   8     1706.81     1705.76     53.47 o 
   5  -6   8       29.95       29.32     16.24 o 
   6  -6   8     3682.64     3833.52    111.80 o 
   7  -6   8        2.82        8.34     22.03 o 
   8  -6   8     1718.81     1849.33     88.57 o 
   9  -6   8      276.74      331.48     77.27 o 
 -11  -5   8      324.73      327.52     57.38 o 
 -10  -5   8     1031.70      979.10    120.32 o 
  -9  -5   8      990.78     1016.36     71.66 o 
  -8  -5   8     1571.43     1525.91     77.34 o 
  -7  -5   8     3982.10     3796.47    112.77 o 
  -6  -5   8     5313.95     5112.15    129.07 o 
  -5  -5   8     2737.51     2566.28    119.97 o 
  -4  -5   8     1559.21     1672.06     44.57 o 
  -3  -5   8      448.84      449.35     24.63 o 
  -2  -5   8     7535.69     7686.24     98.86 o 
  -1  -5   8      128.45       57.91     18.19 o 
   0  -5   8     6752.39     7012.04     95.00 o 
   1  -5   8      515.61      528.29     33.33 o 
   2  -5   8     2873.95     2995.19     62.57 o 
   3  -5   8      603.05      613.90     32.02 o 
   4  -5   8     2155.28     2185.24     59.02 o 
   5  -5   8     1555.23     1568.06    116.82 o 
   6  -5   8     4577.30     4502.59    130.26 o 
   7  -5   8       18.82       36.99     24.87 o 
   8  -5   8     2154.42     2072.14     97.01 o 
   9  -5   8      650.66      383.56     81.61 o 
 -11  -4   8      174.46      162.32     47.41 o 
 -10  -4   8      855.24      888.51     73.84 o 
  -9  -4   8      286.24      307.26     47.35 o 
  -8  -4   8     1523.51     1503.79     77.60 o 
  -7  -4   8     2884.08     2911.47     98.45 o 
  -6  -4   8     1283.89     1389.81     63.41 o 
  -5  -4   8      802.08      890.41     32.68 o 
  -4  -4   8     8690.68     8760.07    109.43 o 
  -3  -4   8      514.03      523.77     24.96 o 
  -2  -4   8     1108.69     1151.24     34.62 o 
  -1  -4   8     3902.76     3814.48     64.54 o 
   0  -4   8     2252.86     2326.84     55.21 o 
   1  -4   8     1189.07     1192.91     36.99 o 
   2  -4   8     2044.14     1964.86     49.34 o 
   3  -4   8      438.67      452.97     27.92 o 
   4  -4   8     1828.19     1875.33     87.69 o 
   5  -4   8       20.41       21.21     18.59 o 
   6  -4   8     2179.86     1972.16     82.25 o 
   7  -4   8      357.24      337.47     80.07 o 
   8  -4   8     1112.13     1087.13    169.87 o 
   9  -4   8      307.68      295.37     79.51 o 
 -11  -3   8      429.10      507.57     65.11 o 
 -10  -3   8     1328.29     1252.26     84.18 o 
  -9  -3   8      316.22      375.73     64.25 o 
  -8  -3   8      239.72      247.20     53.68 o 
  -7  -3   8     2716.36     2531.06     90.30 o 
  -6  -3   8      260.60      212.58     31.18 o 
  -5  -3   8     1406.88     1422.46     37.24 o 
  -4  -3   8     9325.53     9266.46    187.03 o 
  -3  -3   8      108.80      127.81     14.87 o 
  -2  -3   8    13408.20    13247.13    139.12 o 
  -1  -3   8     1159.85     1212.58     37.80 o 
   0  -3   8     4799.84     5055.06     76.01 o 
   1  -3   8     5812.25     5701.01    105.78 o 
   2  -3   8     7055.53     7316.05    102.83 o 
   3  -3   8      449.59      482.86     38.15 o 
   4  -3   8     3678.82     3659.13     97.94 o 
   5  -3   8        0.68       21.77     19.01 o 
   6  -3   8     2252.18     2376.62     90.13 o 
   7  -3   8      230.98      240.81     40.69 o 
   8  -3   8      922.30      985.16     70.64 o 
   9  -3   8       66.01       53.19     52.49 o 
 -11  -2   8     1709.90     1714.62    100.61 o 
 -10  -2   8     1042.70     1046.05     77.86 o 
  -9  -2   8     1413.43     1292.05     78.74 o 
  -8  -2   8      681.91      599.53     54.44 o 
  -7  -2   8     1593.03     1638.06    109.82 o 
  -6  -2   8       13.67       -4.05     14.29 o 
  -5  -2   8     2050.66     2081.46     70.97 o 
  -4  -2   8     3335.64     3403.53    105.03 o 
  -3  -2   8     2780.80     3024.21     84.60 o 
  -2  -2   8    13445.74    13690.50    141.60 o 
  -1  -2   8      432.27      400.51     21.86 o 
   0  -2   8    10804.73    10821.37    120.78 o 
   1  -2   8       85.92      114.97     14.10 o 
   2  -2   8     2679.63     2715.58     58.13 o 
   3  -2   8        7.92       46.79     38.84 o 
   4  -2   8     4026.02     4309.49    108.76 o 
   5  -2   8        4.13        1.28     23.03 o 
   6  -2   8     4901.74     4698.11    126.23 o 
   7  -2   8        1.93       -9.77     21.18 o 
   8  -2   8     1546.25     1741.10    232.65 o 
   9  -2   8        4.52        8.54     46.47 o 
 -11  -1   8     1053.96     1021.68    167.84 o 
 -10  -1   8     1646.55     1712.49     91.46 o 
  -9  -1   8     1998.31     2014.57     91.55 o 
  -8  -1   8      444.00      402.83     47.13 o 
  -7  -1   8     1078.42     1073.67     85.74 o 
  -6  -1   8     1289.26     1371.95     61.96 o 
  -5  -1   8     2638.34     2586.02     78.77 o 
  -4  -1   8     3741.01     3790.72     90.87 o 
  -3  -1   8      161.44      149.69     22.58 o 
  -2  -1   8       15.43       20.86     10.15 o 
  -1  -1   8      818.47      897.35     30.70 o 
   0  -1   8     8138.50     8042.11    116.91 o 
   1  -1   8      306.62      276.54     17.65 o 
   2  -1   8     8367.99     8373.78    101.33 o 
   3  -1   8      206.70      265.51     31.61 o 
   4  -1   8     3549.21     3401.12     96.49 o 
   5  -1   8        0.07        1.54     16.81 o 
   6  -1   8     3167.78     2871.27     99.80 o 
   7  -1   8      135.30      145.49     43.82 o 
   8  -1   8     1103.56     1113.31     74.94 o 
   9  -1   8        1.12       -2.38     45.49 o 
 -11   0   8      562.84      507.50    129.00 o 
 -10   0   8     2686.69     2811.96    115.22 o 
  -9   0   8     1486.44     1395.81    234.75 o 
  -8   0   8     1060.70      963.41     69.71 o 
  -7   0   8      771.18      736.47     53.56 o 
  -6   0   8     1709.63     1669.32     68.63 o 
  -5   0   8     6162.38     6179.52    126.58 o 
  -4   0   8     3211.18     3350.18     55.38 o 
  -3   0   8       21.31       40.72     15.24 o 
  -2   0   8    19275.14    19294.92    252.49 o 
  -1   0   8      283.98      293.99     19.17 o 
   0   0   8    12560.81    12680.48    150.19 o 
   1   0   8     1577.22     1558.75     55.29 o 
   2   0   8     5900.56     5901.51    222.64 o 
   3   0   8     1005.32     1115.32     53.98 o 
   4   0   8     3462.23     3507.04    170.71 o 
   5   0   8        1.66       23.90     21.18 o 
   6   0   8     2219.94     2251.09    146.91 o 
   7   0   8      571.35      578.54     55.28 o 
   8   0   8     1041.17      811.58     67.37 o 
   9   0   8       33.98      -40.32     42.84 o 
 -11   1   8      776.89      811.38     75.79 o 
 -10   1   8      836.58      759.10    104.08 o 
  -9   1   8     1021.13     1060.80     81.12 o 
  -8   1   8     1397.13     1492.98    222.57 o 
  -7   1   8       51.89       12.07     18.85 o 
  -6   1   8     1736.74     1600.28     67.05 o 
  -5   1   8        5.23       -1.78     14.39 o 
  -4   1   8     3149.79     3025.07     64.84 o 
  -3   1   8     8041.33     8035.91     99.00 o 
  -2   1   8     6464.11     6324.46     85.22 o 
  -1   1   8      377.21      435.13     46.74 o 
   0   1   8     8442.00     8277.87    127.74 o 
   1   1   8     3289.52     3230.81    134.10 o 
   2   1   8      680.86      675.29     54.38 o 
   3   1   8      482.43      425.43     61.87 o 
   4   1   8     2990.01     3084.91    244.69 o 
   5   1   8       67.46       70.68     35.70 o 
   6   1   8     3240.84     3291.45    147.54 o 
   7   1   8      143.18      156.69     36.60 o 
   8   1   8      949.50      930.35     95.54 o 
 -11   2   8      984.69     1009.39     81.98 o 
 -10   2   8      297.86      311.34     57.53 o 
  -9   2   8      699.97      680.06     60.41 o 
  -8   2   8     1231.39     1200.30     71.30 o 
  -7   2   8      238.49      192.72     32.93 o 
  -6   2   8     2056.86     1951.13     74.77 o 
  -5   2   8     2571.19     2405.04    102.96 o 
  -4   2   8      118.24      134.05     14.54 o 
  -3   2   8     2534.03     2525.26     50.73 o 
  -2   2   8     1983.17     2013.18     47.10 o 
  -1   2   8      255.55      224.51     17.50 o 
   0   2   8     9805.83    10021.80    109.99 o 
   1   2   8     1167.04     1085.49     48.67 o 
   2   2   8       20.91       42.65     17.58 o 
   3   2   8       95.80       80.66     27.58 o 
   4   2   8     1433.74     1435.22     65.95 o 
   5   2   8       24.68       29.64     27.37 o 
   6   2   8     2112.45     2176.69     91.69 o 
   7   2   8       37.75       41.29     26.87 o 
   8   2   8      580.28      406.28     71.18 o 
 -11   3   8      743.21      736.21     73.14 o 
 -10   3   8      243.74      279.02     47.56 o 
  -9   3   8     2635.31     2451.67    102.07 o 
  -8   3   8     3917.89     4302.07    164.27 o 
  -7   3   8      776.05      754.99     55.68 o 
  -6   3   8     2296.52     2413.96     84.41 o 
  -5   3   8     1190.37     1197.34     56.41 o 
  -4   3   8      310.29      288.87     20.23 o 
  -3   3   8     2565.51     2581.22     53.44 o 
  -2   3   8      996.49      887.96     31.80 o 
  -1   3   8     1765.47     1742.80     42.50 o 
   0   3   8     6932.97     7057.54    137.73 o 
   1   3   8       58.77       70.91     19.55 o 
   2   3   8      403.54      441.63     39.20 o 
   3   3   8      830.72      755.07     50.11 o 
   4   3   8      425.47      412.68     56.13 o 
   5   3   8       30.64       37.81     25.24 o 
   6   3   8     3798.74     3786.68    121.24 o 
   7   3   8       27.15       -3.73     25.23 o 
   8   3   8      530.13      528.85     62.58 o 
 -11   4   8       85.29       -4.04     28.63 o 
 -10   4   8      395.51      327.84     51.47 o 
  -9   4   8     1390.00     1338.82     80.06 o 
  -8   4   8     3591.10     3446.59    259.53 o 
  -7   4   8      223.07      233.59     36.82 o 
  -6   4   8     5604.64     5212.01    170.01 o 
  -5   4   8        6.18      -19.86     14.15 o 
  -4   4   8     1938.09     1861.78     53.09 o 
  -3   4   8      435.78      462.11     25.73 o 
  -2   4   8     2439.31     2569.63     55.02 o 
  -1   4   8     4463.50     4301.29     70.73 o 
   0   4   8     5759.57     5672.23    113.75 o 
   1   4   8     1765.88     1627.18     62.08 o 
   2   4   8      424.87      424.35     39.12 o 
   3   4   8       36.61       35.27     19.08 o 
   4   4   8     1732.16     1795.02     76.04 o 
   5   4   8       29.56       22.07     22.70 o 
   6   4   8     2102.79     1932.35    156.78 o 
   7   4   8      230.23      219.38     42.54 o 
   8   4   8      627.51      614.02     65.77 o 
 -11   5   8      276.15      169.53     59.98 o 
 -10   5   8      349.67      303.42     50.58 o 
  -9   5   8     3651.51     3792.83    127.73 o 
  -8   5   8     1013.01     1058.86     68.96 o 
  -7   5   8      918.76      866.70     59.54 o 
  -6   5   8     2451.10     2498.59     88.69 o 
  -5   5   8     2667.26     2354.47    131.31 o 
  -4   5   8     2513.80     2487.83     56.08 o 
  -3   5   8       87.60      103.52     16.42 o 
  -2   5   8     8963.82     8443.50    119.32 o 
  -1   5   8     3806.47     3679.24     66.93 o 
   0   5   8     7695.64     7300.53     95.14 o 
   1   5   8       82.04       42.86     18.67 o 
   2   5   8      681.01      650.35     47.05 o 
   3   5   8       27.03       18.67     24.99 o 
   4   5   8     2997.57     2837.17     97.51 o 
   5   5   8        4.18      -23.74     21.77 o 
   6   5   8     1422.77     1371.60     81.03 o 
   7   5   8      439.51      425.04     55.36 o 
   8   5   8      465.38      427.51     59.14 o 
 -11   6   8      820.61      734.27     93.72 o 
 -10   6   8       66.68       92.62     38.08 o 
  -9   6   8     1324.81     1398.66     83.27 o 
  -8   6   8       17.03      -11.74     21.34 o 
  -7   6   8     2193.10     2166.99     87.68 o 
  -6   6   8     3410.32     3453.98    105.21 o 
  -5   6   8     1054.61     1019.01     57.79 o 
  -4   6   8     1654.41     1616.90     84.38 o 
  -3   6   8      482.37      465.83     28.37 o 
  -2   6   8     1052.49      977.83     38.20 o 
  -1   6   8     3717.57     3754.90     90.84 o 
   0   6   8     2367.09     2231.30     74.45 o 
   1   6   8        0.66      -19.52     13.01 o 
   2   6   8     4978.94     4685.88    215.86 o 
   3   6   8      437.27      485.09     46.46 o 
   4   6   8     3834.16     3586.55    206.20 o 
   5   6   8      127.96       71.41     29.37 o 
   6   6   8     1069.78     1064.51     90.85 o 
   7   6   8       75.33       27.06     30.81 o 
 -11   7   8      533.23      461.60     65.00 o 
 -10   7   8      957.21     1015.40     79.64 o 
  -9   7   8     1821.10     1864.68     91.96 o 
  -8   7   8       23.52        9.58     23.28 o 
  -7   7   8     1127.61     1307.04     72.05 o 
  -6   7   8      487.55      420.24     44.05 o 
  -5   7   8      217.74      215.32     33.76 o 
  -4   7   8     3754.49     3727.78     76.07 o 
  -3   7   8      277.20      268.16     24.47 o 
  -2   7   8     1753.21     1743.73     50.78 o 
  -1   7   8      103.43      103.30     17.62 o 
   0   7   8      319.77      323.00     35.38 o 
   1   7   8       16.94       26.04     17.66 o 
   2   7   8     4849.41     4759.83    122.76 o 
   3   7   8     1275.27     1241.44     69.53 o 
   4   7   8     2755.77     2903.17    158.88 o 
   5   7   8       13.85       -2.55     29.26 o 
   6   7   8      424.24      279.19     47.13 o 
   7   7   8       41.51       39.88     31.20 o 
 -10   8   8      553.01      552.66    165.95 o 
  -9   8   8      687.10      772.79     67.54 o 
  -8   8   8       74.41       67.77     45.63 o 
  -7   8   8      477.41      530.69     56.55 o 
  -6   8   8     5722.04     5838.01    183.45 o 
  -5   8   8      462.52      371.69     41.52 o 
  -4   8   8     4999.70     5147.08     93.90 o 
  -3   8   8      106.94      121.98     20.32 o 
  -2   8   8     2244.76     2113.81     57.48 o 
  -1   8   8        7.37        2.85     11.54 o 
   0   8   8       57.40       30.14     20.54 o 
   1   8   8       53.19       51.03     23.71 o 
   2   8   8     4038.74     3884.44    181.21 o 
   3   8   8      177.40      214.77     37.51 o 
   4   8   8      990.26      918.06     65.69 o 
   5   8   8      182.04      157.61     37.87 o 
   6   8   8      400.44      452.29     56.95 o 
   7   8   8       29.46       29.30     33.20 o 
 -10   9   8      457.81      542.00     66.30 o 
  -9   9   8       12.69       26.51     28.03 o 
  -8   9   8        8.90       16.62     26.59 o 
  -7   9   8      220.22      238.49     40.74 o 
  -6   9   8     2300.45     2240.70     89.23 o 
  -5   9   8     2681.60     2762.43     95.04 o 
  -4   9   8     5265.26     5275.34     98.62 o 
  -3   9   8      138.72      111.58     26.79 o 
  -2   9   8      452.31      444.26     31.37 o 
  -1   9   8       90.93       98.94     25.08 o 
   0   9   8     2298.75     2300.56    110.73 o 
   1   9   8     1434.26     1480.24    139.28 o 
   2   9   8     4399.12     4326.46    123.18 o 
   3   9   8        0.38       38.37     25.74 o 
   4   9   8      651.71      752.29     62.96 o 
   5   9   8        6.25       -4.13     26.07 o 
   6   9   8      236.11      268.14     49.20 o 
 -10  10   8      854.84      918.71     79.29 o 
  -9  10   8      412.91      477.90     59.59 o 
  -8  10   8      240.54      195.55     42.98 o 
  -7  10   8      712.89      676.70     60.60 o 
  -6  10   8     2253.85     2268.35    120.46 o 
  -5  10   8     1596.59     1785.90     78.94 o 
  -4  10   8     3165.86     3110.61    115.44 o 
  -3  10   8       40.45       35.49     17.14 o 
  -2  10   8      267.00      286.95     28.34 o 
  -1  10   8        2.64       16.20     19.91 o 
   0  10   8     1701.20     1685.82     73.67 o 
   1  10   8      867.29      773.21     67.68 o 
   2  10   8     2193.46     2236.00    119.34 o 
   3  10   8        2.18       -7.44     21.08 o 
   4  10   8     1385.59     1341.08    155.38 o 
   5  10   8       79.82       70.90     31.41 o 
   6  10   8      486.01      516.98     64.33 o 
  -9  11   8       88.28       96.19     37.73 o 
  -8  11   8      427.78      467.74     57.79 o 
  -7  11   8      855.26      891.14     68.24 o 
  -6  11   8      568.90      633.25     57.13 o 
  -5  11   8     1981.95     1963.83     84.58 o 
  -4  11   8     2499.90     2554.28     72.08 o 
  -3  11   8        6.69        2.57     19.65 o 
  -2  11   8      685.07      697.24     62.43 o 
  -1  11   8      485.20      495.94     58.93 o 
   0  11   8     1317.71     1473.39     72.19 o 
   1  11   8     1489.79     1444.49     72.94 o 
   2  11   8      798.55      714.57     59.61 o 
   3  11   8       50.37       28.37     63.20 o 
   4  11   8     1168.69     1096.28     77.01 o 
   5  11   8       88.64      145.59     41.71 o 
  -9  12   8      273.89      299.99     53.99 o 
  -8  12   8      780.26      805.38     70.39 o 
  -7  12   8      371.48      368.22     52.56 o 
  -6  12   8      504.41      470.86     53.82 o 
  -5  12   8     1821.58     1815.68     83.54 o 
  -4  12   8     1943.54     1815.93     98.67 o 
  -3  12   8      290.74      287.62     32.02 o 
  -2  12   8     2610.07     2685.04    100.79 o 
  -1  12   8      609.38      632.91     52.67 o 
   0  12   8      746.67      775.69     85.67 o 
   1  12   8      764.61      712.60     58.16 o 
   2  12   8      132.22      108.30     32.54 o 
   3  12   8       46.40       21.10     25.19 o 
   4  12   8      745.64      680.50     66.86 o 
   5  12   8       17.35       38.68     33.16 o 
  -8  13   8      580.35      715.04    106.11 o 
  -7  13   8       46.08       21.84     38.22 o 
  -6  13   8      242.98      332.46     73.63 o 
  -5  13   8      915.15      925.62     65.96 o 
  -4  13   8     1402.52     1418.54     59.26 o 
  -3  13   8      367.92      361.71     35.63 o 
  -2  13   8     2320.88     2499.16     93.57 o 
  -1  13   8      617.57      652.67     55.25 o 
   0  13   8     1068.53     1190.27    104.64 o 
   1  13   8       27.54       37.34     26.97 o 
   2  13   8      118.27       53.50     30.55 o 
   3  13   8       43.21       64.24     43.47 o 
   4  13   8     1170.78     1175.59     93.37 o 
  -8  14   8      341.89      418.55     93.23 o 
  -7  14   8       51.06       44.24     54.31 o 
  -6  14   8      163.62      144.88     61.45 o 
  -5  14   8      338.26      370.40     74.19 o 
  -4  14   8      501.72      515.58     83.01 o 
  -3  14   8      483.77      397.70     67.05 o 
  -2  14   8      521.02      590.59     81.61 o 
  -1  14   8        7.13       18.90     37.38 o 
   0  14   8      531.80      676.26     91.55 o 
   1  14   8      101.22       46.43     29.05 o 
   2  14   8      438.01      370.27     52.95 o 
   3  14   8       19.78       24.55     31.18 o 
  -7  15   8      285.42      369.70     86.37 o 
  -6  15   8      291.68      203.54     65.23 o 
  -5  15   8      109.10      151.60     57.81 o 
  -4  15   8      258.00      257.99     78.95 o 
  -3  15   8      683.74      610.75     83.29 o 
  -2  15   8      744.52      874.62     95.75 o 
  -1  15   8       82.85      145.30     57.11 o 
   0  15   8      314.13      397.00     78.95 o 
   1  15   8       66.66       37.38     48.57 o 
   2  15   8      197.65      171.06     68.73 o 
  -6  16   8     1160.43      989.83    119.55 o 
  -5  16   8      175.81      133.12     57.67 o 
  -3  16   8      858.28      819.05     95.05 o 
  -2  16   8      512.29      612.85     89.59 o 
  -1  16   8      411.94      420.23     79.65 o 
   0  16   8      495.77      336.52     77.55 o 
   1  16   8      119.62       68.31     50.25 o 
  -3  17   8      283.59      211.66     66.77 o 
  -2  17   8      552.65      652.47     94.91 o 
  -1  17   8        6.47       -5.46     43.26 o 
  -3 -19   9       60.52        1.43     33.35 o 
  -2 -19   9      661.26      657.02     71.29 o 
  -1 -19   9      307.66      311.85    105.55 o 
   0 -19   9     1942.71     1978.34    104.29 o 
   1 -19   9       13.05       -6.41     29.43 o 
   2 -19   9      673.11      651.68     77.97 o 
  -4 -18   9      190.17      217.32     49.79 o 
  -3 -18   9        8.63       -9.25     28.25 o 
  -2 -18   9      588.17      482.38     77.69 o 
  -1 -18   9        9.37       -0.92     27.89 o 
   0 -18   9     2912.49     2711.11    117.09 o 
   1 -18   9        7.30      -21.17     29.40 o 
   2 -18   9      768.16      791.92     73.54 o 
   3 -18   9       25.33        7.34     29.39 o 
   4 -18   9      630.42      597.80     70.65 o 
  -5 -17   9      135.34      119.52     39.79 o 
  -4 -17   9       99.35       82.26     38.78 o 
  -3 -17   9       41.41       62.69     56.20 o 
  -2 -17   9      553.67      500.66     58.33 o 
  -1 -17   9      573.72      650.64     93.09 o 
   0 -17   9     2454.89     2777.00    114.85 o 
   1 -17   9       48.77       73.39     33.82 o 
   2 -17   9      153.69      179.00     44.37 o 
   3 -17   9       52.35       29.77     28.54 o 
   4 -17   9      264.82      219.55     47.11 o 
   5 -17   9        3.79       21.66     34.20 o 
  -6 -16   9      926.25     1185.67    129.77 o 
  -5 -16   9      264.61      200.31     44.78 o 
  -4 -16   9      737.60      800.03     75.66 o 
  -3 -16   9        1.94       10.12     26.29 o 
  -2 -16   9     1640.74     1707.84    192.90 o 
  -1 -16   9     1316.12     1210.72     78.76 o 
   0 -16   9     1463.59     1417.25    165.67 o 
   1 -16   9      218.81      225.20     54.66 o 
   2 -16   9      666.08      769.97    100.23 o 
   3 -16   9       21.93       64.75     31.36 o 
   4 -16   9      757.53      898.26     75.56 o 
   5 -16   9        4.41        9.84     29.71 o 
  -7 -15   9     1077.68     1072.98    123.61 o 
  -6 -15   9      899.02     1053.66    119.55 o 
  -5 -15   9      171.28      253.15     45.49 o 
  -4 -15   9      525.70      695.53     61.84 o 
  -3 -15   9        9.75        1.93     22.82 o 
  -2 -15   9     1660.14     1716.48     97.92 o 
  -1 -15   9      137.59      141.92     54.10 o 
   0 -15   9     2709.64     2813.18    108.03 o 
   1 -15   9        3.26        8.36     23.95 o 
   2 -15   9     1661.52     1572.23     82.93 o 
   3 -15   9       27.13       34.81     36.19 o 
   4 -15   9     1281.37     1214.66     81.89 o 
   5 -15   9      119.10      155.86     68.24 o 
   6 -15   9      871.33      979.88     80.71 o 
  -7 -14   9      715.20      643.79    100.37 o 
  -6 -14   9      191.20      212.92     65.23 o 
  -5 -14   9      242.16      180.89     38.88 o 
  -4 -14   9      542.85      592.32     67.26 o 
  -3 -14   9      117.98      109.60     31.55 o 
  -2 -14   9     3587.06     3453.58    114.49 o 
  -1 -14   9      591.20      575.12     54.41 o 
   0 -14   9     1257.40     1193.67     71.88 o 
   1 -14   9       68.96       62.67     37.59 o 
   2 -14   9     4412.61     4278.67    130.82 o 
   3 -14   9       33.29       37.95     49.69 o 
   4 -14   9     2665.96     2706.27    109.11 o 
   5 -14   9      371.64      378.89     53.83 o 
   6 -14   9     1874.65     1773.90    298.87 o 
  -8 -13   9      149.94       77.69     56.13 o 
  -7 -13   9      524.62      530.68     92.11 o 
  -6 -13   9      513.08      591.15     90.57 o 
  -5 -13   9      394.47      321.56     47.80 o 
  -4 -13   9      877.39      935.37     64.00 o 
  -3 -13   9     1978.89     2030.74     85.78 o 
  -2 -13   9      343.79      409.93     52.21 o 
  -1 -13   9      295.43      211.75     57.32 o 
   0 -13   9      584.52      564.14     62.01 o 
   1 -13   9        7.11       20.74     22.18 o 
   2 -13   9     3432.88     3189.57    108.32 o 
   3 -13   9      478.34      521.86    169.59 o 
   4 -13   9      942.59      929.61     67.71 o 
   5 -13   9        0.19       -2.09     23.04 o 
   6 -13   9      677.46      655.21    151.32 o 
   7 -13   9        8.97      -20.01     31.41 o 
  -8 -12   9      669.85      726.80    103.73 o 
  -7 -12   9      101.64      163.50     57.95 o 
  -6 -12   9      911.40     1163.27    113.95 o 
  -5 -12   9     3464.67     3288.71    107.50 o 
  -4 -12   9     3908.11     3659.70    224.39 o 
  -3 -12   9      822.66      862.22     93.37 o 
  -2 -12   9     1285.06     1264.41     89.59 o 
  -1 -12   9      280.21      246.46     96.59 o 
   0 -12   9      137.97      174.24     33.45 o 
   1 -12   9      690.73      734.36     55.17 o 
   2 -12   9     3720.78     3482.59    235.17 o 
   3 -12   9        1.62      -19.61     18.96 o 
   4 -12   9      136.78      111.80     32.62 o 
   5 -12   9       20.06       10.02     24.16 o 
   6 -12   9       11.57       11.11     26.79 o 
   7 -12   9      114.31       21.56     41.86 o 
  -9 -11   9      158.17      219.36     70.55 o 
  -8 -11   9      881.13      632.45     94.63 o 
  -7 -11   9      186.51      236.01     64.81 o 
  -6 -11   9     1524.64     1709.07    124.03 o 
  -5 -11   9     1438.20     1516.98     70.61 o 
  -4 -11   9     2933.35     2925.02     96.04 o 
  -3 -11   9      987.81     1040.18     60.30 o 
  -2 -11   9     4188.69     4152.48    113.34 o 
  -1 -11   9      236.90      225.91     36.12 o 
   0 -11   9      936.03      793.40     53.76 o 
   1 -11   9     3938.70     3782.20    108.81 o 
   2 -11   9     7803.93     7638.89    161.84 o 
   3 -11   9     1100.87     1123.81     67.14 o 
   4 -11   9     4053.56     4040.26    121.96 o 
   5 -11   9       11.64       34.81     25.49 o 
   6 -11   9      357.42      421.32     52.61 o 
   7 -11   9       53.90       47.73     45.49 o 
  -9 -10   9      141.82       75.73     54.31 o 
  -8 -10   9     1231.52     1392.42    124.03 o 
  -7 -10   9        9.08       52.07     40.60 o 
  -6 -10   9     1724.86     1801.04    125.29 o 
  -5 -10   9     2201.09     2165.02     80.18 o 
  -4 -10   9     2217.07     2084.22     78.16 o 
  -3 -10   9      409.84      348.26     45.28 o 
  -2 -10   9     3765.76     3849.68    183.87 o 
  -1 -10   9      124.37      184.43     29.73 o 
   0 -10   9     3791.33     3687.69    198.85 o 
   1 -10   9      821.54      790.83     51.72 o 
   2 -10   9     1551.56     1507.13     70.04 o 
   3 -10   9      885.10      857.18     88.68 o 
   4 -10   9     6103.68     6091.41    160.49 o 
   5 -10   9      340.76      294.04     43.83 o 
   6 -10   9     1132.60     1079.14     71.11 o 
   7 -10   9       53.31       61.31     43.12 o 
   8 -10   9      981.96      770.33     96.45 o 
 -10  -9   9      409.80      381.61     60.69 o 
  -9  -9   9      858.74      969.76     76.68 o 
  -8  -9   9      881.74      918.43    111.64 o 
  -7  -9   9      793.25      734.85     58.52 o 
  -6  -9   9      286.27      292.86     39.59 o 
  -5  -9   9     2309.51     2332.78     63.42 o 
  -4  -9   9      810.68      796.08     37.63 o 
  -3  -9   9        3.32       21.21     16.24 o 
  -2  -9   9     1429.00     1365.65     59.93 o 
  -1  -9   9        3.02        7.12     15.56 o 
   0  -9   9     1486.89     1435.61     61.53 o 
   1  -9   9     4622.94     4326.48    108.97 o 
   2  -9   9     1777.29     1814.16     73.14 o 
   3  -9   9      233.22      240.15     35.33 o 
   4  -9   9     5523.91     5427.68    135.11 o 
   5  -9   9      859.09      827.21    123.54 o 
   6  -9   9     1568.19     1791.38    117.87 o 
   7  -9   9        2.23      -17.22     35.00 o 
   8  -9   9      542.63      525.64     83.29 o 
 -10  -8   9      707.53      755.10     90.92 o 
  -9  -8   9      231.09      208.39     43.25 o 
  -8  -8   9     2731.80     2871.32    108.47 o 
  -7  -8   9     3157.91     2919.77    102.22 o 
  -6  -8   9       84.18       50.01     22.29 o 
  -5  -8   9     4800.03     4860.36     92.01 o 
  -4  -8   9      831.08      809.55     37.08 o 
  -3  -8   9     1466.85     1440.40     44.71 o 
  -2  -8   9     6464.46     6399.42     95.57 o 
  -1  -8   9        4.41       11.38     12.02 o 
   0  -8   9     1003.80      985.47     35.44 o 
   1  -8   9     2763.95     2659.41     81.71 o 
   2  -8   9      385.73      405.87     56.48 o 
   3  -8   9      432.13      451.98     41.53 o 
   4  -8   9     3225.97     3272.27     99.92 o 
   5  -8   9      626.64      681.04     53.49 o 
   6  -8   9     2152.68     2260.19    130.19 o 
   7  -8   9      145.66      146.98     52.63 o 
   8  -8   9      456.85      442.49     75.45 o 
 -10  -7   9      586.27      668.74     69.24 o 
  -9  -7   9      735.94      662.70     63.77 o 
  -8  -7   9     2093.40     2176.53     94.35 o 
  -7  -7   9      768.30      763.82     76.50 o 
  -6  -7   9      225.70      210.15     45.98 o 
  -5  -7   9      236.31      257.28     35.70 o 
  -4  -7   9     2560.44     2573.74     60.74 o 
  -3  -7   9      422.15      422.93     31.98 o 
  -2  -7   9     9844.60     9593.44    120.88 o 
  -1  -7   9       74.25       80.69     14.70 o 
   0  -7   9      504.72      499.76     46.10 o 
   1  -7   9       39.66       66.91     14.43 o 
   2  -7   9      562.80      594.29     31.99 o 
   3  -7   9       31.69       12.15     11.96 o 
   4  -7   9     4257.96     4267.68     88.09 o 
   5  -7   9       74.92       50.69     19.04 o 
   6  -7   9     1954.96     1975.06     83.39 o 
   7  -7   9        9.76       41.47     28.63 o 
   8  -7   9      133.16      177.64     55.85 o 
 -10  -6   9      122.56      127.64     39.42 o 
  -9  -6   9      835.58      799.98    148.03 o 
  -8  -6   9      275.10      270.39     42.45 o 
  -7  -6   9     2831.97     2613.36    209.98 o 
  -6  -6   9      457.05      449.25     43.11 o 
  -5  -6   9      197.12      204.13     24.49 o 
  -4  -6   9     1639.20     1543.43     45.76 o 
  -3  -6   9       26.20       17.64     11.46 o 
  -2  -6   9     9935.56     9211.90    116.58 o 
  -1  -6   9     3074.38     3041.45     64.47 o 
   0  -6   9     1459.72     1355.60     41.58 o 
   1  -6   9     4687.40     4777.67     96.48 o 
   2  -6   9     1257.64     1346.00     51.69 o 
   3  -6   9       62.01       25.15     15.75 o 
   4  -6   9     4681.21     4508.99     89.66 o 
   5  -6   9     1084.05     1106.57     60.07 o 
   6  -6   9     4234.47     4091.31    120.76 o 
   7  -6   9        0.03       12.72     26.24 o 
   8  -6   9      373.49      378.93     51.85 o 
 -11  -5   9     1120.12      916.76    109.33 o 
 -10  -5   9      813.75      678.33     67.73 o 
  -9  -5   9     1679.85     1978.73    187.37 o 
  -8  -5   9     1819.54     1754.96     84.27 o 
  -7  -5   9     2079.38     2213.36     88.01 o 
  -6  -5   9     2890.45     2982.58     94.19 o 
  -5  -5   9      488.48      504.39     28.23 o 
  -4  -5   9     1562.91     1450.53     44.01 o 
  -3  -5   9      369.61      358.01     26.28 o 
  -2  -5   9      912.47      954.84     48.80 o 
  -1  -5   9     3507.82     3734.98     67.86 o 
   0  -5   9     4172.59     4184.81     91.43 o 
   1  -5   9      286.26      326.24     30.47 o 
   2  -5   9      855.37      861.53     41.26 o 
   3  -5   9       72.20       65.87     18.43 o 
   4  -5   9     4432.36     4509.39     93.78 o 
   5  -5   9      130.56      123.74     42.35 o 
   6  -5   9     4373.01     4448.64    125.76 o 
   7  -5   9      119.72       86.30     40.53 o 
   8  -5   9     1578.66     1600.11     86.89 o 
 -11  -4   9      725.70      721.28     75.12 o 
 -10  -4   9      701.66      662.02     66.25 o 
  -9  -4   9      782.12      862.65     68.45 o 
  -8  -4   9     1390.79     1367.45    113.18 o 
  -7  -4   9     1508.28     1503.55     71.96 o 
  -6  -4   9     8797.31     8890.12    279.76 o 
  -5  -4   9     1779.24     1820.33     46.49 o 
  -4  -4   9     2222.26     2328.16     52.50 o 
  -3  -4   9     2540.41     2386.31     53.12 o 
  -2  -4   9     2495.69     2767.88     56.58 o 
  -1  -4   9      119.36       99.39     15.47 o 
   0  -4   9     8732.63     8763.89    124.43 o 
   1  -4   9     2641.33     2968.37     61.30 o 
   2  -4   9     1635.25     1533.82     59.69 o 
   3  -4   9     1689.30     1723.70     50.84 o 
   4  -4   9     2151.83     2227.24     79.45 o 
   5  -4   9      185.11      154.84     54.31 o 
   6  -4   9     3225.96     3304.00    227.89 o 
   7  -4   9      924.61      970.29     67.78 o 
   8  -4   9     2131.90     2386.85    104.14 o 
 -11  -3   9      314.90      320.66     56.48 o 
 -10  -3   9      199.35      173.01     42.81 o 
  -9  -3   9      142.17      116.62     41.58 o 
  -8  -3   9     1653.87     1594.89    117.45 o 
  -7  -3   9      645.03      604.46     51.12 o 
  -6  -3   9     3269.64     2935.56     92.85 o 
  -5  -3   9       65.03      145.65     26.14 o 
  -4  -3   9      963.49     1051.10     34.45 o 
  -3  -3   9     2171.77     2081.58     48.74 o 
  -2  -3   9     6882.67     7087.85    120.42 o 
  -1  -3   9     3557.66     3433.35     86.93 o 
   0  -3   9    15382.87    15008.43    158.01 o 
   1  -3   9      594.01      661.71     29.85 o 
   2  -3   9     4457.03     4669.28     78.66 o 
   3  -3   9      759.71      803.94     45.33 o 
   4  -3   9      248.65      279.14     36.00 o 
   5  -3   9     1046.13     1105.62     84.69 o 
   6  -3   9     1184.91     1120.36     67.76 o 
   7  -3   9       12.73        9.12     23.24 o 
   8  -3   9     1638.32     1745.53     90.09 o 
 -11  -2   9      574.49      576.04    104.78 o 
 -10  -2   9       75.73       81.36     44.10 o 
  -9  -2   9      365.43      299.40     46.35 o 
  -8  -2   9      196.55      252.18     40.73 o 
  -7  -2   9     1536.86     1570.34     73.00 o 
  -6  -2   9     2030.48     1963.62     75.52 o 
  -5  -2   9      954.15     1031.17     51.84 o 
  -4  -2   9     2539.87     2698.41     76.33 o 
  -3  -2   9      492.11      527.21     25.69 o 
  -2  -2   9    21126.07    22806.58    226.16 o 
  -1  -2   9     1583.54     1720.38     43.79 o 
   0  -2   9    17781.47    17828.24    177.43 o 
   1  -2   9     1536.88     1455.56     42.50 o 
   2  -2   9     4048.56     4100.58     70.28 o 
   3  -2   9       76.86      107.40     23.90 o 
   4  -2   9     1849.92     1887.97     74.58 o 
   5  -2   9      141.53      118.96     55.99 o 
   6  -2   9     1985.35     1956.05     96.24 o 
   7  -2   9       44.66       10.13     22.24 o 
   8  -2   9     2232.04     2349.47    103.78 o 
 -11  -1   9     1033.10      936.88     80.96 o 
 -10  -1   9      790.49      692.02     67.06 o 
  -9  -1   9      782.07      827.39     67.39 o 
  -8  -1   9     2427.18     2405.22     94.64 o 
  -7  -1   9     2730.52     2575.58     91.98 o 
  -6  -1   9     1029.40     1165.74     58.51 o 
  -5  -1   9     4857.57     4750.30    136.76 o 
  -4  -1   9     1539.83     1633.79     63.52 o 
  -3  -1   9      246.91      216.06     41.79 o 
  -2  -1   9     8797.97     8697.05    194.58 o 
  -1  -1   9     2694.59     2826.92     55.66 o 
   0  -1   9     5934.65     6014.47    105.37 o 
   1  -1   9     1616.14     1594.68     45.34 o 
   2  -1   9     1911.41     1878.74     66.74 o 
   3  -1   9      888.83      850.28     50.35 o 
   4  -1   9     2166.61     2171.86     80.51 o 
   5  -1   9      107.87      107.92     36.19 o 
   6  -1   9     2497.43     2434.76     95.51 o 
   7  -1   9      266.14      271.84     44.53 o 
   8  -1   9     1127.26     1072.18    108.84 o 
 -11   0   9      394.87      366.42     58.18 o 
 -10   0   9     1303.22     1336.76     86.31 o 
  -9   0   9      409.80      415.25     57.46 o 
  -8   0   9     3187.13     3043.22    107.21 o 
  -7   0   9     5533.60     5408.18    135.79 o 
  -6   0   9     1904.16     1924.73     74.04 o 
  -5   0   9     6179.78     5932.48    126.90 o 
  -4   0   9     3114.30     3141.45     57.56 o 
  -3   0   9     1616.50     1597.88     41.33 o 
  -2   0   9     2799.92     2738.49     55.12 o 
  -1   0   9       76.81       61.67     12.66 o 
   0   0   9     3294.61     3234.97     57.40 o 
   1   0   9     7616.95     7148.19    230.41 o 
   2   0   9     2075.04     2047.85     71.05 o 
   3   0   9      479.72      477.39     40.96 o 
   4   0   9     1674.28     1608.72     70.36 o 
   5   0   9        2.29       -2.51     19.57 o 
   6   0   9     1472.13     1394.81    158.67 o 
   7   0   9      157.05       93.90     45.28 o 
   8   0   9      512.31      489.16     58.70 o 
 -11   1   9      596.48      360.71     56.94 o 
 -10   1   9     1543.51     1453.76     89.49 o 
  -9   1   9      498.47      437.57     53.08 o 
  -8   1   9     3445.20     3338.16    217.19 o 
  -7   1   9     1524.64     1452.05     70.58 o 
  -6   1   9     2734.51     2798.53    185.48 o 
  -5   1   9     1110.76     1099.71     54.19 o 
  -4   1   9    14631.93    15089.92    157.76 o 
  -3   1   9     1320.80     1469.49     40.11 o 
  -2   1   9    11442.68    11748.91    132.40 o 
  -1   1   9     2550.48     2814.02     55.19 o 
   0   1   9     1952.62     2020.76     43.31 o 
   1   1   9     6527.67     6651.14    277.80 o 
   2   1   9     6945.93     6766.09    135.82 o 
   3   1   9        0.81      -12.34     15.04 o 
   4   1   9     3457.76     3318.74    101.74 o 
   5   1   9      220.68      218.38     43.82 o 
   6   1   9     1363.55     1383.41    113.25 o 
   7   1   9      618.97      621.24     60.15 o 
   8   1   9      280.26      212.09     45.69 o 
 -11   2   9      589.00      554.77     78.11 o 
 -10   2   9      561.59      561.82     61.58 o 
  -9   2   9      674.95      682.80     62.86 o 
  -8   2   9     1643.85     1669.25     80.24 o 
  -7   2   9     1402.50     1348.91     68.12 o 
  -6   2   9       65.63       89.54     24.28 o 
  -5   2   9       44.21       28.44     17.74 o 
  -4   2   9     2924.34     2720.77     55.50 o 
  -3   2   9     1184.51     1219.02     98.04 o 
  -2   2   9    11542.00    11789.92    134.74 o 
  -1   2   9     2224.35     2120.40     47.77 o 
   0   2   9      549.94      529.99     71.95 o 
   1   2   9     2840.07     2941.39     84.02 o 
   2   2   9     7313.93     7711.03    149.60 o 
   3   2   9      345.13      214.06     32.12 o 
   4   2   9    10051.25     9702.55    186.23 o 
   5   2   9       49.51       54.52     24.53 o 
   6   2   9     2321.32     2414.53     99.38 o 
   7   2   9      258.76      275.26     45.91 o 
   8   2   9      209.21      309.65     90.50 o 
 -11   3   9     1272.44     1267.70     91.24 o 
 -10   3   9      707.12      640.76     65.23 o 
  -9   3   9     1915.34     1864.05     89.86 o 
  -8   3   9     1780.55     1895.64    204.59 o 
  -7   3   9     2361.88     2352.61     88.96 o 
  -6   3   9        7.17       34.24     19.92 o 
  -5   3   9     2717.86     2627.60    102.68 o 
  -4   3   9      683.28      779.35     43.96 o 
  -3   3   9      164.14      176.47     18.56 o 
  -2   3   9     8322.33     8630.39    111.04 o 
  -1   3   9      221.62      178.27     17.68 o 
   0   3   9      789.27      811.08     45.19 o 
   1   3   9       11.15       12.67     14.61 o 
   2   3   9     1118.64      991.59    147.96 o 
   3   3   9      117.65      137.69     34.72 o 
   4   3   9     2770.35     2715.03    177.15 o 
   5   3   9       30.21       69.93     27.45 o 
   6   3   9     2443.29     2150.69     93.97 o 
   7   3   9        1.20        3.19     24.18 o 
   8   3   9      563.34      475.55     71.11 o 
 -11   4   9      841.33      721.33     79.72 o 
 -10   4   9      440.88      451.24     58.15 o 
  -9   4   9     2043.85     1973.21     93.45 o 
  -8   4   9     2415.06     2426.43     96.98 o 
  -7   4   9      112.60       89.14     36.68 o 
  -6   4   9      213.03      191.90     35.42 o 
  -5   4   9     4859.18     4760.81    116.73 o 
  -4   4   9      315.70      302.18     45.75 o 
  -3   4   9     4250.94     4062.31     73.77 o 
  -2   4   9     6629.31     6380.81     94.76 o 
  -1   4   9     1696.98     1863.59     46.49 o 
   0   4   9     1283.95     1418.48     58.57 o 
   1   4   9       15.60        0.38     22.26 o 
   2   4   9      118.06      106.11     25.09 o 
   3   4   9      170.96      156.85     30.34 o 
   4   4   9     3468.34     3388.43    116.96 o 
   5   4   9       47.53       44.42     24.62 o 
   6   4   9     1290.24     1363.57     81.70 o 
   7   4   9      202.77      126.31     40.08 o 
 -11   5   9      665.37      770.04     78.39 o 
 -10   5   9      302.01      311.47    112.27 o 
  -9   5   9     1459.03     1367.32     83.14 o 
  -8   5   9     2768.35     2733.75    200.39 o 
  -7   5   9       45.24       47.53     25.80 o 
  -6   5   9      694.42      682.43     52.15 o 
  -5   5   9      421.87      451.13     42.09 o 
  -4   5   9     2659.86     2823.93     63.00 o 
  -3   5   9     3546.84     3661.75     76.42 o 
  -2   5   9     5173.23     5063.27     85.11 o 
  -1   5   9     1134.27     1124.56     37.89 o 
   0   5   9     5698.95     5680.52    123.26 o 
   1   5   9       77.57       89.86     24.19 o 
   2   5   9      100.38      109.65     27.91 o 
   3   5   9     1710.53     1669.47     74.62 o 
   4   5   9     1801.18     1739.59     80.04 o 
   5   5   9        9.50      -29.30     19.53 o 
   6   5   9      960.39     1026.03     74.16 o 
   7   5   9       15.09       26.21     30.33 o 
 -11   6   9      880.06      905.38     81.51 o 
 -10   6   9      160.48      127.88     38.36 o 
  -9   6   9     1452.64     1350.51    106.67 o 
  -8   6   9     2099.49     2024.80    123.96 o 
  -7   6   9       11.18      -23.88     41.30 o 
  -6   6   9     4077.84     4018.89    115.22 o 
  -5   6   9       64.80       37.08     21.88 o 
  -4   6   9     1856.43     1842.12     52.58 o 
  -3   6   9      732.43      690.24     34.69 o 
  -2   6   9     4386.41     4411.74     81.03 o 
  -1   6   9      262.61      253.24     22.57 o 
   0   6   9     5307.19     5333.05    122.61 o 
   1   6   9       67.26       42.35     20.94 o 
   2   6   9     1679.71     1706.29     73.92 o 
   3   6   9     1365.67     1392.38     69.78 o 
   4   6   9     2611.44     2712.13    117.31 o 
   5   6   9      299.38      237.52     43.21 o 
   6   6   9     1019.08     1207.36     85.67 o 
   7   6   9       10.85       -2.33     30.26 o 
 -10   7   9      824.48      811.25     74.19 o 
  -9   7   9     1071.84     1049.97     77.19 o 
  -8   7   9     2075.59     2086.79     94.05 o 
  -7   7   9     4613.99     4726.24    347.16 o 
  -6   7   9     1459.94     1500.53     72.90 o 
  -5   7   9     1311.25     1292.63     83.85 o 
  -4   7   9       15.68       12.31     14.07 o 
  -3   7   9     1038.33     1090.36     43.05 o 
  -2   7   9     1156.28     1151.41     43.78 o 
  -1   7   9      178.54      186.96     30.69 o 
   0   7   9     6075.58     6029.95    160.49 o 
   1   7   9       58.24       46.52     21.79 o 
   2   7   9     1887.24     1906.62     79.95 o 
   3   7   9      518.27      411.86     48.64 o 
   4   7   9     1247.36     1140.51     82.66 o 
   5   7   9        3.30      -20.79     21.96 o 
   6   7   9     1147.04     1115.21     78.94 o 
   7   7   9       27.79       41.93     32.78 o 
 -10   8   9      895.91     1046.92    136.06 o 
  -9   8   9      445.52      490.66     60.57 o 
  -8   8   9     1665.48     1709.66    206.90 o 
  -7   8   9     1617.83     1577.37     80.33 o 
  -6   8   9     4481.75     4520.48    127.15 o 
  -5   8   9     1167.68     1245.09     65.48 o 
  -4   8   9      766.31      726.91     53.10 o 
  -3   8   9      665.36      686.87     37.41 o 
  -2   8   9      890.81      903.19     58.30 o 
  -1   8   9     1869.81     1977.02    114.79 o 
   0   8   9     2747.67     2918.37     94.41 o 
   1   8   9      754.88      716.77     53.54 o 
   2   8   9      202.11      176.58     34.67 o 
   3   8   9       41.04      123.55     30.52 o 
   4   8   9      113.09      128.64     34.12 o 
   5   8   9      173.37      167.42     39.72 o 
   6   8   9     1204.83     1296.63     87.56 o 
 -10   9   9      153.71       92.56     37.07 o 
  -9   9   9       47.43       46.49     30.90 o 
  -8   9   9      743.54      803.25    145.72 o 
  -7   9   9      754.24      830.66     64.75 o 
  -6   9   9     4459.55     4706.89    132.06 o 
  -5   9   9       60.01       78.39     27.30 o 
  -4   9   9     3632.06     3913.84     85.99 o 
  -3   9   9      885.12      855.06     42.46 o 
  -2   9   9     2075.93     2063.47     73.70 o 
  -1   9   9     1684.40     1627.86     93.16 o 
   0   9   9     2468.97     2551.60     93.93 o 
   1   9   9      657.96      697.40     55.21 o 
   2   9   9      563.09      646.86     56.07 o 
   3   9   9        1.62       -0.56     21.35 o 
   4   9   9      392.72      479.57     56.81 o 
   5   9   9      232.41      368.54     54.52 o 
   6   9   9     1146.06     1223.48     87.88 o 
  -9  10   9      231.05      206.22     70.69 o 
  -8  10   9       77.69       70.33     33.29 o 
  -7  10   9     1203.82     1327.25    135.50 o 
  -6  10   9     1698.59     1791.39    118.22 o 
  -5  10   9       17.41       50.52     34.72 o 
  -4  10   9     2332.67     2277.85     67.62 o 
  -3  10   9       26.17       42.09     17.38 o 
  -2  10   9     1362.82     1394.92     66.93 o 
  -1  10   9      809.78      815.16     89.03 o 
   0  10   9     3012.97     3265.24    105.46 o 
   1  10   9       12.50       11.48     22.21 o 
   2  10   9      785.79      783.91     91.55 o 
   3  10   9      122.66      146.04     35.81 o 
   4  10   9      500.00      523.67     59.02 o 
   5  10   9      178.44      158.91     41.26 o 
  -9  11   9      653.60      663.90     92.39 o 
  -8  11   9      133.49      176.98     47.45 o 
  -7  11   9     1408.13     1383.09     83.04 o 
  -6  11   9      776.43      679.09     60.53 o 
  -5  11   9      105.90       78.91     32.13 o 
  -4  11   9      781.79      968.61     48.90 o 
  -3  11   9       57.48       38.73     19.44 o 
  -2  11   9      365.42      419.12     44.77 o 
  -1  11   9      345.90      370.45     80.49 o 
   0  11   9      272.99      240.39     68.31 o 
   1  11   9        0.48      -29.25     19.50 o 
   2  11   9     1657.79     1549.92    163.22 o 
   3  11   9      163.50      130.77     36.21 o 
   4  11   9      827.90      880.88    137.88 o 
   5  11   9       15.43       28.43     30.38 o 
  -9  12   9      941.73     1112.88     86.28 o 
  -8  12   9      438.59      393.59     56.92 o 
  -7  12   9     1150.70     1099.04     77.60 o 
  -6  12   9      696.87      676.67    116.82 o 
  -5  12   9      882.30      862.79    128.23 o 
  -4  12   9     1210.80     1320.28     63.47 o 
  -3  12   9      731.30      693.90     64.11 o 
  -2  12   9      568.21      563.89     68.52 o 
  -1  12   9      861.68      668.63     55.22 o 
   0  12   9      228.42      127.67     35.21 o 
   1  12   9       16.61       14.68     24.19 o 
   2  12   9     1299.57     1201.42     78.15 o 
   3  12   9       54.52       29.86     27.11 o 
   4  12   9      606.31      545.91     62.26 o 
  -8  13   9      429.60      436.05     91.13 o 
  -7  13   9      263.07      327.98     77.27 o 
  -6  13   9      778.99      924.90     73.28 o 
  -5  13   9      624.77      697.24     61.65 o 
  -4  13   9     2480.92     2476.80    108.18 o 
  -3  13   9       71.43       49.23     27.91 o 
  -2  13   9     1252.84     1434.17     84.34 o 
  -1  13   9      236.67      272.58     43.03 o 
   0  13   9      716.91      576.84     56.91 o 
   1  13   9      282.17      330.68     48.73 o 
   2  13   9     1059.44     1063.55     88.40 o 
   3  13   9       14.29       17.77     31.26 o 
  -7  14   9       22.97       12.18     45.77 o 
  -6  14   9       64.12      132.01     56.97 o 
  -5  14   9      807.81      880.78    101.21 o 
  -3  14   9       95.44       95.61     45.07 o 
  -2  14   9      919.76      979.05     99.25 o 
  -1  14   9       84.21       68.40     29.09 o 
   0  14   9     1116.78     1147.97     76.03 o 
   1  14   9      127.35       60.57     40.32 o 
   2  14   9     1432.04     1422.72     88.58 o 
   3  14   9       69.18       45.82     34.74 o 
  -6  15   9       74.59      101.49     56.83 o 
  -5  15   9      524.16      554.20     90.01 o 
  -3  15   9      199.71      246.51     61.45 o 
  -2  15   9      392.37      369.70     76.29 o 
  -1  15   9      191.48       77.27     47.17 o 
   0  15   9      538.60      391.26     78.95 o 
   1  15   9        0.82       29.54     50.11 o 
   2  15   9      378.35      317.20     80.35 o 
  -3  16   9      674.36      551.68     86.23 o 
  -2  16   9      260.02      234.33     64.53 o 
  -1  16   9       10.29       42.84     49.13 o 
   0  16   9      223.20      149.36     63.13 o 
  -2 -19  10     1214.48     1607.54    101.51 o 
  -1 -19  10      292.72      365.56     60.43 o 
   0 -19  10      257.86      230.22     78.95 o 
   1 -19  10      663.37      628.50    113.95 o 
   2 -19  10       64.84       51.16     34.90 o 
  -4 -18  10      647.67      736.04     89.03 o 
  -3 -18  10        1.92       26.03     31.65 o 
  -2 -18  10     1473.34     1603.82     96.82 o 
  -1 -18  10      121.05       53.47     34.72 o 
   0 -18  10     1848.51     2015.85    129.49 o 
   1 -18  10       66.17       44.40     33.41 o 
   2 -18  10      437.00      386.29     62.22 o 
   3 -18  10      335.08      276.65     53.34 o 
  -5 -17  10      138.28       99.90     39.15 o 
  -4 -17  10      357.24      345.40     53.40 o 
  -3 -17  10       66.62       85.26     36.39 o 
  -2 -17  10     1538.15     1492.13    125.71 o 
  -1 -17  10        5.26       12.28     28.14 o 
   0 -17  10     1105.56      940.72     89.73 o 
   1 -17  10       40.71       32.86     29.42 o 
   2 -17  10      912.86     1022.18    130.89 o 
   3 -17  10       43.94       46.02     33.86 o 
   4 -17  10     1221.60     1376.50     97.78 o 
  -6 -16  10      260.01      230.83     74.19 o 
  -5 -16  10      390.43      352.89     53.13 o 
  -4 -16  10      336.78      325.76     50.94 o 
  -3 -16  10      636.84      770.05     67.27 o 
  -2 -16  10     1421.30     1418.33    175.05 o 
  -1 -16  10      820.55      656.63     63.09 o 
   0 -16  10     1624.20     1570.64     89.13 o 
   1 -16  10      329.25      310.14     48.49 o 
   2 -16  10      168.89      137.90     37.71 o 
   3 -16  10      131.05       60.57     31.66 o 
   4 -16  10     1095.35     1079.62    117.31 o 
   5 -16  10      377.43      366.51     59.55 o 
  -7 -15  10      134.85      174.98     68.87 o 
  -6 -15  10     1625.08     1738.18    147.54 o 
  -5 -15  10      181.88      171.54     40.05 o 
  -4 -15  10      728.50      712.46     67.40 o 
  -3 -15  10      613.31      556.75     69.15 o 
  -2 -15  10     1834.36     1859.90     88.47 o 
  -1 -15  10     1914.35     1839.60     87.59 o 
   0 -15  10     1821.14     1992.13     92.55 o 
   1 -15  10        5.72       21.59     24.07 o 
   2 -15  10     1727.49     1624.75     92.74 o 
   3 -15  10        1.15      -13.79     25.45 o 
   4 -15  10      410.74      437.08     56.18 o 
   5 -15  10      212.69      280.62     51.82 o 
  -7 -14  10       98.89       85.95     57.39 o 
  -6 -14  10     2010.55     2157.86    152.58 o 
  -5 -14  10       19.22        7.06     25.01 o 
  -4 -14  10      340.39      330.57     46.28 o 
  -3 -14  10      365.20      365.45     49.20 o 
  -2 -14  10     3604.22     3341.00    118.15 o 
  -1 -14  10      136.26      158.74     34.82 o 
   0 -14  10     5720.04     5373.75    239.44 o 
   1 -14  10       66.98       34.26     52.28 o 
   2 -14  10      823.81      776.13     63.30 o 
   3 -14  10      455.11      399.21     52.86 o 
   4 -14  10     1004.01      837.61    109.82 o 
   5 -14  10      850.20      843.27     72.75 o 
   6 -14  10      974.14      895.89     77.07 o 
  -8 -13  10      339.82      381.32     88.89 o 
  -7 -13  10      415.55      487.57     90.85 o 
  -6 -13  10     3175.91     3353.46    185.06 o 
  -5 -13  10       80.14       80.36     30.69 o 
  -4 -13  10      258.90      142.28     33.50 o 
  -3 -13  10     1135.02      957.29     63.89 o 
  -2 -13  10     1598.47     1369.68    113.04 o 
  -1 -13  10     1371.51     1367.10     72.94 o 
   0 -13  10     7846.59     7665.38    171.04 o 
   1 -13  10       98.12       81.87     43.54 o 
   2 -13  10     5967.39     5774.86    149.96 o 
   3 -13  10       20.40       44.71     26.41 o 
   4 -13  10     4043.34     4030.77    162.87 o 
   5 -13  10       16.23       43.22     30.68 o 
   6 -13  10     3146.62     3340.16    174.98 o 
  -8 -12  10      975.39     1034.06    117.73 o 
  -7 -12  10     1096.49     1067.38    116.05 o 
  -6 -12  10     2687.16     2882.27    167.00 o 
  -5 -12  10      929.69     1077.06     67.03 o 
  -4 -12  10      393.48      398.58     70.55 o 
  -3 -12  10      931.45      914.18     60.77 o 
  -2 -12  10     1621.17     1521.93     72.97 o 
  -1 -12  10       79.53       82.87     27.46 o 
   0 -12  10     2139.37     1903.34     80.53 o 
   1 -12  10        1.35       10.48     21.04 o 
   2 -12  10     1268.38     1261.03    102.82 o 
   3 -12  10       69.86       23.85     24.84 o 
   4 -12  10      423.71      326.83     98.62 o 
   5 -12  10       24.73        8.46     27.39 o 
   6 -12  10     1852.76     1846.14     93.04 o 
   7 -12  10        1.21      -36.40     39.76 o 
  -9 -11  10      371.25      379.64     88.19 o 
  -8 -11  10     1801.93     2057.49    149.08 o 
  -7 -11  10     2066.44     1966.22    139.98 o 
  -6 -11  10     1378.11     1393.12    119.27 o 
  -5 -11  10     1613.04     1724.36     75.41 o 
  -4 -11  10      724.35      800.08     55.31 o 
  -3 -11  10      204.88      219.98     34.89 o 
  -2 -11  10     1786.40     1669.40     72.78 o 
  -1 -11  10     3372.63     3231.99    100.77 o 
   0 -11  10     1807.93     1738.62     75.17 o 
   1 -11  10     5595.95     5496.87    135.69 o 
   2 -11  10     2516.43     2451.39     91.46 o 
   3 -11  10      625.81      555.70     52.82 o 
   4 -11  10       81.41       86.60     29.15 o 
   5 -11  10      287.01      253.16     43.23 o 
   6 -11  10      493.72      607.67     87.07 o 
   7 -11  10      125.42       47.87     43.26 o 
  -9 -10  10      126.81       94.91     59.21 o 
  -8 -10  10      570.00      581.77     91.41 o 
  -7 -10  10     2050.43     2007.79    139.42 o 
  -6 -10  10     1039.86      865.80     95.33 o 
  -5 -10  10     1782.26     1889.42     76.74 o 
  -4 -10  10     3417.43     3555.12    192.06 o 
  -3 -10  10      103.01       88.95     24.64 o 
  -2 -10  10     6688.80     6520.39    226.63 o 
  -1 -10  10     1834.57     1746.79     74.26 o 
   0 -10  10     1791.20     1723.31     71.58 o 
   1 -10  10     5004.70     4842.49    122.13 o 
   2 -10  10     4738.87     4498.68    120.86 o 
   3 -10  10      207.88      159.37     36.12 o 
   4 -10  10     3633.68     3879.28    174.35 o 
   5 -10  10       79.72      103.18     32.57 o 
   6 -10  10      313.23      292.15     64.95 o 
   7 -10  10      253.22      204.66     61.45 o 
  -9  -9  10      223.93      206.59     45.23 o 
  -8  -9  10      239.87      130.06     51.02 o 
  -7  -9  10     2062.41     2113.96     89.43 o 
  -6  -9  10      246.47      268.89     67.68 o 
  -5  -9  10       15.21       14.98     14.35 o 
  -4  -9  10     5973.55     5415.01    161.26 o 
  -3  -9  10     1787.93     1712.55     69.13 o 
  -2  -9  10      987.06     1010.76     53.51 o 
  -1  -9  10      455.15      460.66     40.47 o 
   0  -9  10     1547.01     1627.98    236.50 o 
   1  -9  10     1687.69     1637.82     68.51 o 
   2  -9  10     6237.54     6140.98    209.42 o 
   3  -9  10      106.14      114.01     32.06 o 
   4  -9  10     6778.23     7175.94    159.11 o 
   5  -9  10       18.12        8.29     22.98 o 
   6  -9  10     1329.26     1315.71    109.89 o 
   7  -9  10      344.80      264.57     66.63 o 
 -10  -8  10     1099.47     1109.56     84.42 o 
  -9  -8  10      187.38      135.19     40.53 o 
  -8  -8  10      224.79      215.13     41.87 o 
  -7  -8  10     3329.91     3196.62    108.64 o 
  -6  -8  10     2540.46     2573.24     91.64 o 
  -5  -8  10     6744.83     6932.11    176.58 o 
  -4  -8  10     5446.63     5426.34    111.66 o 
  -3  -8  10      589.62      592.07     31.91 o 
  -2  -8  10     1449.09     1453.90     58.90 o 
  -1  -8  10     1735.10     1861.42     50.68 o 
   0  -8  10      297.09      249.78     55.29 o 
   1  -8  10      740.99      728.32     61.38 o 
   2  -8  10     8578.39     8290.73    158.46 o 
   3  -8  10       31.64       71.77     32.76 o 
   4  -8  10     5117.10     5081.84    128.79 o 
   5  -8  10        3.94       16.66     31.08 o 
   6  -8  10      845.72      703.98     84.83 o 
   7  -8  10        0.50      -45.98     30.66 o 
   8  -8  10     1221.89     1193.37    114.23 o 
 -10  -7  10     1123.97     1218.94     86.72 o 
  -9  -7  10       46.76       65.83     33.96 o 
  -8  -7  10      823.10      912.16     94.00 o 
  -7  -7  10      909.62     1036.58    119.06 o 
  -6  -7  10     2392.76     2519.51     89.71 o 
  -5  -7  10     5108.02     5130.92     92.27 o 
  -4  -7  10     8861.63     8855.50    124.51 o 
  -3  -7  10     2900.58     2826.44     63.57 o 
  -2  -7  10     2674.18     2611.52     60.11 o 
  -1  -7  10     2105.90     2050.19     70.87 o 
   0  -7  10      557.25      531.28     29.77 o 
   1  -7  10      616.29      641.50     32.93 o 
   2  -7  10     9308.38     9503.90    131.77 o 
   3  -7  10     1589.09     1596.68     85.25 o 
   4  -7  10     2597.98     2647.32     76.23 o 
   5  -7  10      248.27      196.48     35.17 o 
   6  -7  10      855.73      865.76     62.80 o 
   7  -7  10      156.38      128.09     50.11 o 
   8  -7  10      814.14      735.90     94.21 o 
 -10  -6  10       89.85      121.68     41.37 o 
  -9  -6  10       13.73       -5.18     26.37 o 
  -8  -6  10      648.27      622.36    101.35 o 
  -7  -6  10      275.24      230.59     38.69 o 
  -6  -6  10     4006.10     4101.59    114.34 o 
  -5  -6  10     1569.96     1624.92     96.27 o 
  -4  -6  10     4153.00     4296.41     79.60 o 
  -3  -6  10      446.81      457.08     32.92 o 
  -2  -6  10     6555.70     6308.58     96.27 o 
  -1  -6  10        9.53        3.46     10.85 o 
   0  -6  10     1834.64     1706.82     94.16 o 
   1  -6  10       56.93       68.68     15.59 o 
   2  -6  10     5916.96     6110.76    100.63 o 
   3  -6  10     1218.46     1283.37     47.10 o 
   4  -6  10     2493.94     2470.83     85.10 o 
   5  -6  10     2782.48     2832.10     97.34 o 
   6  -6  10      927.22     1011.08     66.42 o 
   7  -6  10      216.88      251.83     57.95 o 
   8  -6  10      597.05      682.69     66.08 o 
 -10  -5  10        6.58      -29.67     26.12 o 
  -9  -5  10      120.96      112.97     44.24 o 
  -8  -5  10      541.40      643.98     95.68 o 
  -7  -5  10       18.70       11.43     22.04 o 
  -6  -5  10     1302.48     1273.81    146.84 o 
  -5  -5  10     2850.71     3065.84     91.58 o 
  -4  -5  10     1642.96     1609.74     46.52 o 
  -3  -5  10      982.46      979.40     36.88 o 
  -2  -5  10     3505.16     3379.40     76.47 o 
  -1  -5  10      100.34       90.13     17.91 o 
   0  -5  10    10662.29    10810.56    134.08 o 
   1  -5  10      526.37      611.48     31.76 o 
   2  -5  10     2657.99     2576.03    109.90 o 
   3  -5  10     2258.55     2350.64     61.75 o 
   4  -5  10     3454.53     3471.36    102.37 o 
   5  -5  10      901.90      851.89    105.76 o 
   6  -5  10     2475.84     2418.59    215.79 o 
   7  -5  10       16.60       -0.14     24.87 o 
   8  -5  10     1272.64     1319.65     94.35 o 
 -11  -4  10     1852.18     1822.40    108.29 o 
 -10  -4  10      397.62      460.83     60.57 o 
  -9  -4  10      725.76      670.43     62.92 o 
  -8  -4  10     4737.99     4686.62    135.48 o 
  -7  -4  10      577.29      681.15     55.99 o 
  -6  -4  10     1083.41     1078.18     68.80 o 
  -5  -4  10     1672.44     1676.15     68.22 o 
  -4  -4  10       12.44        1.88     10.19 o 
  -3  -4  10     1632.78     1575.78     71.39 o 
  -2  -4  10     2391.89     2469.83     55.93 o 
  -1  -4  10     1020.40      979.28     40.57 o 
   0  -4  10    10189.26    10152.79    127.24 o 
   1  -4  10        5.17       -2.89     10.60 o 
   2  -4  10       12.17       14.47     12.48 o 
   3  -4  10       13.20       28.44     17.32 o 
   4  -4  10     2051.46     2125.74     81.04 o 
   5  -4  10        3.70        9.32     20.33 o 
   6  -4  10     3632.10     3780.30    119.96 o 
   7  -4  10       81.34       84.39     32.12 o 
   8  -4  10     1183.71     1289.24     83.49 o 
 -11  -3  10      531.81      556.56     81.33 o 
 -10  -3  10      826.90      876.50     73.83 o 
  -9  -3  10      649.43      501.83     56.36 o 
  -8  -3  10     6291.43     6394.68    238.53 o 
  -7  -3  10     1752.70     1714.41     77.04 o 
  -6  -3  10     4403.06     4143.67    112.67 o 
  -5  -3  10     2395.63     2466.59     81.89 o 
  -4  -3  10      885.43      770.52     46.08 o 
  -3  -3  10     1156.43     1060.53     45.10 o 
  -2  -3  10     5227.31     5045.64     82.12 o 
  -1  -3  10     5183.03     4921.35    207.72 o 
   0  -3  10     6671.31     6158.27    129.88 o 
   1  -3  10     2274.17     2186.36     52.90 o 
   2  -3  10      313.60      360.55     45.79 o 
   3  -3  10      552.45      553.96     81.89 o 
   4  -3  10      826.69      855.88     55.86 o 
   5  -3  10      300.56      338.56     42.65 o 
   6  -3  10     1984.08     2108.71    157.97 o 
   7  -3  10      176.09      158.80     38.85 o 
   8  -3  10      475.44      432.70     57.22 o 
 -11  -2  10      319.12      342.17     58.00 o 
 -10  -2  10       86.56       50.98     31.63 o 
  -9  -2  10      837.44      756.75     65.77 o 
  -8  -2  10     4459.25     4377.04    130.57 o 
  -7  -2  10     1315.74     1361.10     69.57 o 
  -6  -2  10     1443.46     1508.79     69.16 o 
  -5  -2  10      312.78      336.70     58.16 o 
  -4  -2  10     3125.68     2973.36     59.87 o 
  -3  -2  10     1026.18     1061.23     59.10 o 
  -2  -2  10    13013.17    12904.65    145.80 o 
  -1  -2  10     4258.17     4337.32     75.18 o 
   0  -2  10     9898.91    10026.94    138.21 o 
   1  -2  10      197.00      199.49     31.18 o 
   2  -2  10     2329.65     2348.69     77.80 o 
   3  -2  10      546.58      567.22     44.82 o 
   4  -2  10     1439.80     1508.29     70.98 o 
   5  -2  10      286.46      252.36     39.52 o 
   6  -2  10     1327.20     1268.72     75.68 o 
   7  -2  10       80.60      114.91     35.61 o 
   8  -2  10      639.30      545.69     62.19 o 
 -11  -1  10      276.21      257.80     52.69 o 
 -10  -1  10      305.18      319.04     51.92 o 
  -9  -1  10     1470.39     1518.71     84.59 o 
  -8  -1  10     2092.87     2048.19     89.24 o 
  -7  -1  10     5208.31     4726.15    127.82 o 
  -6  -1  10      945.45     1022.84     57.51 o 
  -5  -1  10       13.00       -1.19     14.43 o 
  -4  -1  10     3048.43     3201.09     95.21 o 
  -3  -1  10       13.68        5.22     10.07 o 
  -2  -1  10     6250.09     6131.19    106.80 o 
  -1  -1  10     1283.92     1271.58     39.21 o 
   0  -1  10     3528.90     3509.59     80.23 o 
   1  -1  10      957.26      978.53     37.62 o 
   2  -1  10     6339.27     6408.12    134.16 o 
   3  -1  10      261.15      285.09     35.84 o 
   4  -1  10     6019.13     5827.55    139.13 o 
   5  -1  10      301.93      258.79     38.89 o 
   6  -1  10     1107.48      929.61     66.50 o 
   7  -1  10       17.78       30.64     26.99 o 
   8  -1  10      660.48      622.78     66.18 o 
 -11   0  10      427.59      333.72    122.56 o 
 -10   0  10     1002.55      936.36    120.88 o 
  -9   0  10     1860.85     1963.43    103.17 o 
  -8   0  10     2611.68     2472.13    142.71 o 
  -7   0  10     7066.07     6806.17    156.06 o 
  -6   0  10     1030.80     1033.79     60.53 o 
  -5   0  10     1832.41     1773.90     69.09 o 
  -4   0  10       12.82       12.81     10.39 o 
  -3   0  10      717.16      690.69     29.96 o 
  -2   0  10      641.31      612.43     29.22 o 
  -1   0  10       52.44       20.30     11.55 o 
   0   0  10      840.18      860.95     30.97 o 
   1   0  10      645.27      628.11     81.47 o 
   2   0  10     4690.26     4642.31    113.39 o 
   3   0  10      125.26      102.48     25.06 o 
   4   0  10     1978.97     1736.92     76.20 o 
   5   0  10      108.00       86.73     44.44 o 
   6   0  10      528.69      585.47     57.28 o 
   7   0  10        9.05      -10.28     25.39 o 
   8   0  10     1218.53     1185.05     83.56 o 
 -11   1  10      293.28      203.36     52.21 o 
 -10   1  10      812.52      797.82    149.22 o 
  -9   1  10      621.45      523.05     88.96 o 
  -8   1  10     1370.34     1206.52     73.39 o 
  -7   1  10     6046.19     6073.20    147.05 o 
  -6   1  10     5566.76     5574.91    133.33 o 
  -5   1  10      436.69      408.76     38.39 o 
  -4   1  10     2229.11     2050.90     70.21 o 
  -3   1  10      677.81      611.65     28.71 o 
  -2   1  10     1061.36      991.08     35.13 o 
  -1   1  10     2580.71     2322.99     52.21 o 
   0   1  10       13.06       19.20      9.69 o 
   1   1  10      335.09      293.38     32.59 o 
   2   1  10     3548.60     3377.25     96.94 o 
   3   1  10      304.57      303.36     38.01 o 
   4   1  10      936.41      860.63     58.84 o 
   5   1  10       60.17       17.19     20.90 o 
   6   1  10      137.21      156.99     36.69 o 
   7   1  10      179.43      154.46     38.67 o 
   8   1  10     1747.03     2080.58    216.42 o 
 -11   2  10      670.95      730.66     74.43 o 
 -10   2  10      286.58      221.62     52.35 o 
  -9   2  10       89.33       48.09     29.29 o 
  -8   2  10      277.11      261.50     40.93 o 
  -7   2  10      118.05       39.76     24.47 o 
  -6   2  10     4979.20     4987.20    126.74 o 
  -5   2  10     1659.77     1817.80    118.92 o 
  -4   2  10     4975.55     4998.41     81.53 o 
  -3   2  10     1119.83     1194.64     39.44 o 
  -2   2  10     2511.92     2447.73     63.99 o 
  -1   2  10       84.75       91.79     14.65 o 
   0   2  10     1030.39      969.49     49.31 o 
   1   2  10      413.15      377.76     36.91 o 
   2   2  10    12268.16    11689.51    198.14 o 
   3   2  10       18.37        6.67     28.14 o 
   4   2  10     1214.72     1105.44    150.06 o 
   5   2  10        2.78       14.38     34.30 o 
   6   2  10      180.14      179.36     43.33 o 
   7   2  10       29.68       -8.99     27.71 o 
 -11   3  10      973.04      881.62     78.95 o 
 -10   3  10       14.12        5.41     32.27 o 
  -9   3  10      371.81      330.67     48.61 o 
  -8   3  10      145.42      112.95     31.24 o 
  -7   3  10     1304.54     1342.17     69.78 o 
  -6   3  10     1191.65     1333.97     77.69 o 
  -5   3  10     1062.96     1039.08     58.51 o 
  -4   3  10     1600.54     1621.30     46.76 o 
  -3   3  10      753.29      792.99     34.03 o 
  -2   3  10     5809.36     5674.48     89.41 o 
  -1   3  10      104.92      121.86     27.86 o 
   0   3  10      720.51      810.10     46.97 o 
   1   3  10     3340.88     3334.91     95.41 o 
   2   3  10    12643.27    12214.05    207.30 o 
   3   3  10      207.13      220.74     36.68 o 
   4   3  10     2767.98     2905.65    102.55 o 
   5   3  10        3.23        7.33     23.10 o 
   6   3  10      452.50      522.62     58.16 o 
   7   3  10        3.16      -23.51     25.39 o 
 -11   4  10      889.66      852.19     81.96 o 
 -10   4  10      837.74      768.87     70.77 o 
  -9   4  10      737.95      675.82     63.15 o 
  -8   4  10     1275.02     1261.15    107.37 o 
  -7   4  10     4624.23     4567.31    129.12 o 
  -6   4  10      617.90      620.37     50.58 o 
  -5   4  10     4307.09     4121.09    110.41 o 
  -4   4  10     3675.00     3811.04     73.99 o 
  -3   4  10        4.00      -10.75     10.59 o 
  -2   4  10     2600.66     2670.44     60.96 o 
  -1   4  10        4.84        0.00     10.09 o 
   0   4  10     4117.67     4151.18    168.12 o 
   1   4  10     1783.47     1840.57     72.19 o 
   2   4  10     1961.41     1907.61     78.13 o 
   3   4  10        6.56       14.62     17.91 o 
   4   4  10     2068.52     2132.15    190.87 o 
   5   4  10       45.30      108.72     32.90 o 
   6   4  10      924.67      919.36     72.24 o 
   7   4  10       34.79       58.91     34.96 o 
 -11   5  10      445.85      453.26     79.09 o 
 -10   5  10     1183.90     1189.59     83.46 o 
  -9   5  10      202.70      181.90     40.92 o 
  -8   5  10     2301.36     2228.18     96.61 o 
  -7   5  10     4205.96     4087.61    324.83 o 
  -6   5  10       72.79       93.60     28.84 o 
  -5   5  10     6374.49     6476.05    157.27 o 
  -4   5  10     2812.14     2848.56     67.02 o 
  -3   5  10      726.13      732.23     35.77 o 
  -2   5  10     5777.56     5643.22    113.00 o 
  -1   5  10      857.01      772.02     49.29 o 
   0   5  10     3681.13     3507.94     99.87 o 
   1   5  10     3461.91     3394.81    232.02 o 
   2   5  10      745.02      807.47     56.95 o 
   3   5  10       63.07       91.92     29.89 o 
   4   5  10      484.15      461.27     51.52 o 
   5   5  10      248.10      220.95     41.40 o 
   6   5  10     1079.08     1012.42     76.04 o 
   7   5  10        0.88       17.27     28.94 o 
 -10   6  10      413.35      394.14     57.98 o 
  -9   6  10      244.90      180.72    133.33 o 
  -8   6  10      698.28      673.63    126.27 o 
  -7   6  10       83.64      140.86     34.38 o 
  -6   6  10       63.36       53.46     24.65 o 
  -5   6  10       90.40      131.18     29.92 o 
  -4   6  10     5788.97     5668.44     98.28 o 
  -3   6  10       53.10       33.04     14.98 o 
  -2   6  10     5476.39     5550.20     94.99 o 
  -1   6  10     1167.09     1143.01     74.47 o 
   0   6  10     2009.11     2062.18     77.92 o 
   1   6  10     1540.45     1497.50    135.43 o 
   2   6  10      338.92      251.27     37.52 o 
   3   6  10      236.98      161.39     33.75 o 
   4   6  10     1182.84     1317.68     78.25 o 
   5   6  10        0.16       -6.40     23.11 o 
   6   6  10      958.87     1128.60     81.93 o 
 -10   7  10      817.77     1021.40     82.29 o 
  -9   7  10     1077.09     1046.58     77.94 o 
  -8   7  10     1478.78     1394.83    237.06 o 
  -7   7  10     1386.83     1379.98     78.44 o 
  -6   7  10       68.64       42.94     24.22 o 
  -5   7  10        4.54       -0.20     19.41 o 
  -4   7  10      183.94      198.55     24.64 o 
  -3   7  10      178.35      194.26     23.80 o 
  -2   7  10     3096.50     3373.45     74.96 o 
  -1   7  10      641.16      623.12     47.69 o 
   0   7  10     1426.72     1446.95     67.85 o 
   1   7  10       26.59        8.65     20.47 o 
   2   7  10     1609.51     1857.69    118.01 o 
   3   7  10      263.09      249.41     42.35 o 
   4   7  10     2943.06     2975.27    120.18 o 
   5   7  10        1.90       28.24     29.25 o 
   6   7  10     1088.47     1154.49     83.10 o 
 -10   8  10     1360.62     1173.54     86.79 o 
  -9   8  10     1660.11     1458.57    172.32 o 
  -8   8  10      474.15      465.75     55.77 o 
  -7   8  10     3274.48     3168.02    164.34 o 
  -6   8  10      158.35      109.02     32.12 o 
  -5   8  10      267.00      244.23     37.77 o 
  -4   8  10      792.51      892.94     43.69 o 
  -3   8  10      350.00      385.52     30.98 o 
  -2   8  10     2303.03     2311.06     82.83 o 
  -1   8  10      829.61      954.11     59.68 o 
   0   8  10      475.34      486.16     75.80 o 
   1   8  10        1.04       -9.41     17.96 o 
   2   8  10      604.26      449.19     49.32 o 
   3   8  10       64.32      -20.22     21.35 o 
   4   8  10     1390.43     1338.79     81.62 o 
   5   8  10       20.69      -23.00     23.95 o 
   6   8  10      882.72      792.83     74.90 o 
 -10   9  10      562.18      501.55     65.10 o 
  -9   9  10      429.91      436.99     59.78 o 
  -8   9  10     1603.67     1490.55     87.40 o 
  -7   9  10      869.08      909.78     67.82 o 
  -6   9  10      299.83      294.33     69.36 o 
  -5   9  10     1497.54     1421.25     73.14 o 
  -4   9  10      842.14      855.92     44.73 o 
  -3   9  10     2367.31     2364.13    120.12 o 
  -2   9  10      610.51      642.75     51.70 o 
  -1   9  10     1157.59     1148.77     65.01 o 
   0   9  10       25.27       26.85     24.02 o 
   1   9  10       35.72       23.06     23.12 o 
   2   9  10      330.95      284.85     90.43 o 
   3   9  10      118.34       74.51     35.70 o 
   4   9  10     1092.40     1140.62    203.68 o 
   5   9  10        3.42       -2.47     28.60 o 
  -9  10  10      280.93      321.06     54.50 o 
  -8  10  10      442.73      511.70     74.12 o 
  -7  10  10      465.09      527.18     80.63 o 
  -6  10  10     1175.82     1242.90     76.17 o 
  -5  10  10     1153.08     1074.30     67.98 o 
  -4  10  10     2015.84     2120.11     67.14 o 
  -3  10  10      804.16      837.68     57.25 o 
  -2  10  10     2370.21     2364.97     88.84 o 
  -1  10  10      222.57      280.13     57.32 o 
   0  10  10     1363.06     1357.87     72.93 o 
   1  10  10       14.31      -19.03     19.62 o 
   2  10  10      730.76      833.74     65.99 o 
   3  10  10      585.40      655.49     63.69 o 
   4  10  10      561.70      721.24     69.14 o 
   5  10  10       75.47       38.13     52.35 o 
  -9  11  10      516.55      531.87     70.34 o 
  -8  11  10      123.13       87.43     36.36 o 
  -7  11  10      298.81      256.91     44.53 o 
  -6  11  10      359.67      403.56     63.76 o 
  -5  11  10       11.09       15.80     26.28 o 
  -4  11  10      836.90      824.33     60.78 o 
  -3  11  10        3.81      -20.31     20.44 o 
  -2  11  10     1910.33     1836.42     81.53 o 
  -1  11  10       16.69       48.29     25.34 o 
   0  11  10     1219.79     1287.62     74.83 o 
   1  11  10       43.11       66.62     29.61 o 
   2  11  10      642.77      611.57     60.09 o 
   3  11  10      391.37      433.08     68.45 o 
   4  11  10      348.28      358.77     55.08 o 
  -8  12  10      244.56      250.71     51.57 o 
  -7  12  10      802.86      877.19     72.45 o 
  -6  12  10      217.14      308.26     49.47 o 
  -5  12  10       59.92       59.31     30.03 o 
  -4  12  10      143.49       77.97     45.07 o 
  -3  12  10      180.38      133.76     39.55 o 
  -2  12  10     1080.89     1129.30     69.93 o 
  -1  12  10       75.13       50.83     45.70 o 
   0  12  10      990.22      998.33     89.59 o 
   1  12  10       42.30       52.61     28.88 o 
   2  12  10      205.43      183.56     43.26 o 
   3  12  10       21.17       24.22     29.58 o 
  -8  13  10      878.20     1076.90    125.85 o 
  -7  13  10      287.60      379.41     55.57 o 
  -6  13  10      629.99      777.23     68.03 o 
  -5  13  10      102.27      148.43     38.50 o 
  -4  13  10      451.16      640.43     85.95 o 
  -3  13  10      635.57      662.11     58.21 o 
  -2  13  10      925.08      798.30     61.80 o 
  -1  13  10      510.80      471.37     54.04 o 
   0  13  10      726.41      806.25    136.06 o 
   1  13  10       92.97       71.02     34.00 o 
   2  13  10       47.38       40.38     31.39 o 
   3  13  10        0.50      -14.53     30.91 o 
  -7  14  10      140.43       85.11     59.91 o 
  -6  14  10      626.53      606.27     93.79 o 
  -3  14  10      346.57      251.41     61.87 o 
  -2  14  10     1245.86     1222.86    200.04 o 
  -1  14  10      598.12      568.90     59.13 o 
   0  14  10      785.73      889.48     97.64 o 
   1  14  10      251.24      285.17     49.91 o 
   2  14  10      384.40      498.24     62.24 o 
  -6  15  10      120.53       80.35     61.31 o 
  -3  15  10       49.22       42.84     44.79 o 
  -2  15  10     1218.01     1156.13    113.39 o 
  -1  15  10      122.06       83.85     50.81 o 
   0  15  10      860.58      872.80    109.75 o 
  -3  16  10      217.43      143.06     58.93 o 
  -2  16  10      266.10      246.93     70.55 o 
  -1 -19  11      514.11      563.83     78.74 o 
   0 -19  11       99.62       82.93     42.07 o 
  -4 -18  11     1907.78     1869.91    159.58 o 
  -3 -18  11      160.39      118.38     41.24 o 
  -2 -18  11      560.26      499.81     63.71 o 
  -1 -18  11      142.46      163.20     84.83 o 
   0 -18  11      513.34      610.19     89.31 o 
   1 -18  11      625.11      670.10     71.16 o 
   2 -18  11     1886.26     1949.48    107.19 o 
  -5 -17  11      541.24      503.73     64.08 o 
  -4 -17  11      590.15      700.16     78.32 o 
  -3 -17  11       13.49       43.68     32.36 o 
  -2 -17  11     1143.91     1180.51     96.10 o 
  -1 -17  11        1.24        8.64     29.14 o 
   0 -17  11     1785.35     1845.77    268.77 o 
   1 -17  11      370.37      281.60     49.45 o 
   2 -17  11     2016.68     1995.51    210.12 o 
   3 -17  11      230.71      149.59     53.33 o 
  -6 -16  11      207.08      129.35     66.21 o 
  -5 -16  11     1306.40     1266.47     84.45 o 
  -4 -16  11      218.27      150.32     40.50 o 
  -3 -16  11      243.08      279.44     48.15 o 
  -2 -16  11      706.89      677.32     74.05 o 
  -1 -16  11       98.93      135.01     37.37 o 
   0 -16  11     1033.46     1003.76     74.52 o 
   1 -16  11      134.63      122.99     36.86 o 
   2 -16  11     1382.57     1230.37    174.49 o 
   3 -16  11      117.88      128.88     40.35 o 
   4 -16  11      799.28      832.58     76.03 o 
  -6 -15  11      576.67      318.46     83.71 o 
  -5 -15  11     1863.21     2084.30    121.51 o 
  -4 -15  11      661.26      705.21     64.43 o 
  -3 -15  11     1874.65     1939.29     93.05 o 
  -2 -15  11      831.96      882.95    113.88 o 
  -1 -15  11       44.29        7.66     25.55 o 
   0 -15  11      881.13      818.60     67.14 o 
   1 -15  11       42.42       21.74     26.93 o 
   2 -15  11      871.68      868.18     70.70 o 
   3 -15  11      232.81      238.64     56.69 o 
   4 -15  11     1431.31     1497.44     91.83 o 
   5 -15  11       13.17       -0.98     31.02 o 
  -7 -14  11      177.61      309.09     81.33 o 
  -6 -14  11      679.31      638.19    101.91 o 
  -5 -14  11      514.32      507.25     55.53 o 
  -4 -14  11      324.13      367.46     48.36 o 
  -3 -14  11      992.36      878.24     65.55 o 
  -2 -14  11     2701.86     2914.64    195.00 o 
  -1 -14  11       82.60      119.21     33.70 o 
   0 -14  11     1260.23     1376.35     79.49 o 
   1 -14  11      169.40      130.52     44.51 o 
   2 -14  11      340.21      391.32     51.19 o 
   3 -14  11      295.46      392.58     81.68 o 
   4 -14  11      547.23      570.19     62.73 o 
   5 -14  11      154.64      147.94     41.80 o 
  -8 -13  11     1100.38     1163.41    130.61 o 
  -7 -13  11      261.17      166.72     62.99 o 
  -6 -13  11      241.89      244.69     72.93 o 
  -5 -13  11       73.97       63.30     28.81 o 
  -4 -13  11      477.71      577.41    132.08 o 
  -3 -13  11      534.00      495.45     51.16 o 
  -2 -13  11     2174.26     2188.23     91.18 o 
  -1 -13  11      242.92      166.75     34.96 o 
   0 -13  11      531.51      557.62     64.25 o 
   1 -13  11      146.30      109.78     30.87 o 
   2 -13  11      361.57      322.09     45.29 o 
   3 -13  11      799.93      798.16     97.57 o 
   4 -13  11     2547.57     2643.24    108.42 o 
   5 -13  11        5.55        2.24     27.19 o 
   6 -13  11      529.51      493.16     87.07 o 
  -8 -12  11      793.67      944.19    117.31 o 
  -7 -12  11      667.96      824.09    108.91 o 
  -6 -12  11      715.66      600.95     91.55 o 
  -5 -12  11      576.13      491.62     50.99 o 
  -4 -12  11       28.14       15.78     27.02 o 
  -3 -12  11     1981.93     2027.70     85.04 o 
  -2 -12  11     4220.22     4250.23    122.59 o 
  -1 -12  11      250.04      264.61     68.31 o 
   0 -12  11     3410.26     3424.36    110.38 o 
   1 -12  11       35.62       16.39     27.51 o 
   2 -12  11     2774.49     2696.12    100.91 o 
   3 -12  11        3.56       14.31     23.35 o 
   4 -12  11     3787.02     3772.09    125.55 o 
   5 -12  11        5.53       -9.07     22.56 o 
   6 -12  11     1573.58     1796.98    139.00 o 
  -9 -11  11      837.82      779.85    112.27 o 
  -8 -11  11      579.77      486.03     91.41 o 
  -7 -11  11     1439.91     1208.20    121.09 o 
  -6 -11  11     1772.32     1859.55    132.85 o 
  -5 -11  11      249.18      255.91     38.79 o 
  -4 -11  11     2045.38     2309.34    115.77 o 
  -3 -11  11      687.36      733.51     87.63 o 
  -2 -11  11     1294.61     1235.06     99.18 o 
  -1 -11  11     1021.96     1132.03     76.85 o 
   0 -11  11      148.08      214.33     64.04 o 
   1 -11  11        2.26        1.15     19.81 o 
   2 -11  11      701.88      677.71     56.26 o 
   3 -11  11      725.55      731.70     58.17 o 
   4 -11  11     1435.71     1323.63     76.81 o 
   5 -11  11        2.81       34.02     39.76 o 
   6 -11  11     1345.19     1543.05    126.41 o 
   7 -11  11      219.01      214.88     67.19 o 
  -9 -10  11      982.53     1044.14    120.95 o 
  -8 -10  11      429.82      388.74     79.93 o 
  -7 -10  11      669.73      591.71     89.17 o 
  -6 -10  11      792.02      913.96     98.41 o 
  -5 -10  11     1324.54     1260.95     65.23 o 
  -4 -10  11     4253.86     4318.84    116.61 o 
  -3 -10  11     2500.74     2305.25     83.39 o 
  -2 -10  11     4116.70     3920.32    109.11 o 
  -1 -10  11     3151.89     3147.75    144.32 o 
   0 -10  11     6804.88     6695.81    298.10 o 
   1 -10  11       13.75        5.93     19.65 o 
   2 -10  11     1388.76     1444.44     70.87 o 
   3 -10  11      237.22      255.29     77.97 o 
   4 -10  11     1097.05      969.69     65.34 o 
   5 -10  11      522.01      563.72     81.61 o 
   6 -10  11      711.25      655.69     88.89 o 
   7 -10  11      105.82      137.74     54.87 o 
  -9  -9  11      984.29      978.63     76.11 o 
  -8  -9  11       14.10       42.94     65.16 o 
  -7  -9  11     2060.68     2121.78     91.65 o 
  -6  -9  11      928.58      852.78     94.49 o 
  -5  -9  11       87.38       90.03     23.90 o 
  -4  -9  11     1153.34     1139.69     91.34 o 
  -3  -9  11      926.31      839.71     52.40 o 
  -2  -9  11     3647.66     3419.88     98.14 o 
  -1  -9  11      716.00      678.77     96.66 o 
   0  -9  11     4233.36     4238.62    204.59 o 
   1  -9  11        3.52       -2.37     34.93 o 
   2  -9  11     4411.97     4683.66    122.20 o 
   3  -9  11      373.11      353.81     42.51 o 
   4  -9  11     1691.80     1551.64    146.35 o 
   5  -9  11      210.76      114.93     47.45 o 
   6  -9  11     1432.56     1660.21    123.19 o 
   7  -9  11        5.57      -13.58     38.64 o 
 -10  -8  11      171.85      126.55     42.01 o 
  -9  -8  11      280.06      410.70     55.98 o 
  -8  -8  11       57.41       33.98     28.76 o 
  -7  -8  11     1046.72     1023.86     68.05 o 
  -6  -8  11     1862.46     1804.34    110.87 o 
  -5  -8  11     1163.25     1267.73     65.70 o 
  -4  -8  11       86.99       68.05     26.66 o 
  -3  -8  11      129.76      137.71     20.44 o 
  -2  -8  11       11.53        1.90     11.99 o 
  -1  -8  11       27.88       19.86     18.35 o 
   0  -8  11     4889.28     4734.08    156.22 o 
   1  -8  11        3.54        3.30     17.22 o 
   2  -8  11     3664.89     3620.00    104.12 o 
   3  -8  11      124.39      160.16     32.59 o 
   4  -8  11     2076.16     1923.52    118.99 o 
   5  -8  11       70.40       97.71     46.89 o 
   6  -8  11     1359.60     1430.78    116.47 o 
   7  -8  11        9.50        8.54     34.58 o 
 -10  -7  11      973.00      963.80     79.26 o 
  -9  -7  11      630.75      503.52     61.10 o 
  -8  -7  11      509.32      500.69     54.73 o 
  -7  -7  11     7594.19     7328.88    168.61 o 
  -6  -7  11     3636.76     3683.30    110.76 o 
  -5  -7  11     3124.97     3366.23     99.89 o 
  -4  -7  11      217.68      252.66     24.85 o 
  -3  -7  11        7.84        0.02     16.73 o 
  -2  -7  11     1470.19     1446.80     47.02 o 
  -1  -7  11      505.40      494.80     34.09 o 
   0  -7  11     5518.52     5433.52     93.46 o 
   1  -7  11      858.62      922.18     40.21 o 
   2  -7  11     3185.49     3173.36     98.61 o 
   3  -7  11       28.94       31.37     15.07 o 
   4  -7  11      495.46      603.69     76.50 o 
   5  -7  11        0.12        2.46     35.56 o 
   6  -7  11     1955.13     2127.20    134.52 o 
   7  -7  11      102.88      113.11     53.19 o 
 -10  -6  11      837.00      951.14    145.44 o 
  -9  -6  11       79.05       66.69     40.81 o 
  -8  -6  11     1046.10     1025.75     77.83 o 
  -7  -6  11     1262.74     1188.02     71.11 o 
  -6  -6  11      820.40      901.01     59.56 o 
  -5  -6  11     3181.69     3328.58     98.49 o 
  -4  -6  11     3365.89     3423.99     72.52 o 
  -3  -6  11     2824.69     2985.12     66.73 o 
  -2  -6  11     3303.13     3280.29     69.99 o 
  -1  -6  11     3797.52     3800.39     87.49 o 
   0  -6  11     3968.15     3949.50     77.80 o 
   1  -6  11     8074.77     8149.80    119.64 o 
   2  -6  11     2474.85     2484.97     72.59 o 
   3  -6  11       20.04        4.75     17.46 o 
   4  -6  11       72.16       89.62     25.47 o 
   5  -6  11      118.49       95.21     29.04 o 
   6  -6  11     2276.78     2294.89     96.55 o 
   7  -6  11        7.19       12.43     27.03 o 
 -10  -5  11       15.50       10.35     31.45 o 
  -9  -5  11      257.84      262.37     75.87 o 
  -8  -5  11     1673.67     1653.60    124.94 o 
  -7  -5  11     2253.83     2133.84     88.34 o 
  -6  -5  11      623.27      699.66     53.15 o 
  -5  -5  11      742.82      767.95     51.48 o 
  -4  -5  11     2557.36     2534.55     60.68 o 
  -3  -5  11     1628.99     1644.53     76.51 o 
  -2  -5  11     6308.90     6460.87    100.25 o 
  -1  -5  11     1320.42     1382.89     52.07 o 
   0  -5  11     3101.87     3051.36     66.85 o 
   1  -5  11     2237.64     2415.80     60.56 o 
   2  -5  11     2364.39     2452.44     62.26 o 
   3  -5  11      144.20      150.30     59.14 o 
   4  -5  11     1056.57     1094.65    104.71 o 
   5  -5  11      328.30      345.45     78.81 o 
   6  -5  11     2127.15     2185.30     93.97 o 
   7  -5  11       24.11       40.25     38.50 o 
 -10  -4  11      277.35      340.67     54.72 o 
  -9  -4  11     1076.89     1102.75     81.61 o 
  -8  -4  11     1056.09      928.54     67.50 o 
  -7  -4  11     2578.14     2429.32     93.77 o 
  -6  -4  11      198.44      221.88     36.54 o 
  -5  -4  11     3481.86     3499.27    138.02 o 
  -4  -4  11     1488.81     1543.00     80.62 o 
  -3  -4  11      463.61      499.20     29.31 o 
  -2  -4  11     4960.35     5217.67     87.93 o 
  -1  -4  11     3825.48     4005.17    127.34 o 
   0  -4  11     2681.51     2596.55     82.38 o 
   1  -4  11       35.32       25.91     12.78 o 
   2  -4  11     2714.42     2841.80    153.56 o 
   3  -4  11        1.94       -9.56     18.27 o 
   4  -4  11     2447.24     2362.66     89.03 o 
   5  -4  11      386.91      319.40     43.09 o 
   6  -4  11     2866.26     2808.23    108.37 o 
   7  -4  11      183.14      168.80     41.47 o 
 -11  -3  11     1132.97     1193.79     91.36 o 
 -10  -3  11      625.35      588.24     66.84 o 
  -9  -3  11     1016.93     1090.53     76.56 o 
  -8  -3  11     3306.07     3276.51    113.94 o 
  -7  -3  11      640.70      598.94     52.80 o 
  -6  -3  11      513.05      644.50    104.64 o 
  -5  -3  11     1335.29     1277.56     61.82 o 
  -4  -3  11      744.47      640.14     31.35 o 
  -3  -3  11     1742.08     1792.30     65.84 o 
  -2  -3  11     5851.05     5802.47    155.51 o 
  -1  -3  11      761.11      753.14     56.26 o 
   0  -3  11      471.64      513.40     29.05 o 
   1  -3  11        3.83        0.88     16.80 o 
   2  -3  11      988.82      974.07     60.75 o 
   3  -3  11       59.09       37.52     34.51 o 
   4  -3  11     2490.96     2400.16     89.77 o 
   5  -3  11       80.94       54.41     25.78 o 
   6  -3  11      913.20      988.71     71.07 o 
   7  -3  11       56.60       91.96     35.00 o 
 -11  -2  11      938.54      907.10     83.15 o 
 -10  -2  11      587.01      600.90     65.67 o 
  -9  -2  11     2265.42     2153.76     98.44 o 
  -8  -2  11     2244.95     2203.99     93.53 o 
  -7  -2  11       39.05       43.13     24.18 o 
  -6  -2  11      518.43      544.11     46.86 o 
  -5  -2  11       61.70       54.72     20.59 o 
  -4  -2  11      965.40      952.17     36.11 o 
  -3  -2  11     2335.57     2427.12     57.00 o 
  -2  -2  11     5286.44     5208.78     86.65 o 
  -1  -2  11     6611.42     6839.33    113.93 o 
   0  -2  11     3083.69     3026.20     96.65 o 
   1  -2  11       35.14       35.98     17.34 o 
   2  -2  11      649.10      554.43     44.49 o 
   3  -2  11     1245.10     1215.03     63.66 o 
   4  -2  11     1325.44     1053.07     64.64 o 
   5  -2  11       24.81       28.98     24.99 o 
   6  -2  11      199.29      143.99     36.81 o 
   7  -2  11       12.37       32.09     31.64 o 
 -11  -1  11     1372.29     1347.49    131.87 o 
 -10  -1  11        3.95       31.73     31.03 o 
  -9  -1  11     1969.62     1871.16     92.66 o 
  -8  -1  11     1680.13     1756.01     84.21 o 
  -7  -1  11       17.38        4.66     19.49 o 
  -6  -1  11      567.06      490.71     45.97 o 
  -5  -1  11      352.26      457.55     41.15 o 
  -4  -1  11     2773.89     2966.78     80.96 o 
  -3  -1  11      451.95      446.37     34.27 o 
  -2  -1  11     5529.94     5549.05    108.90 o 
  -1  -1  11      115.52       94.95     21.01 o 
   0  -1  11     2852.27     2848.20     59.76 o 
   1  -1  11      719.21      781.84     48.59 o 
   2  -1  11     5636.93     5608.37    129.84 o 
   3  -1  11     2116.84     2122.49     88.40 o 
   4  -1  11     3738.62     3564.57    164.90 o 
   5  -1  11       80.97       63.44     26.77 o 
   6  -1  11      828.16      940.89     97.29 o 
   7  -1  11       56.75       21.28     29.91 o 
 -11   0  11     1515.69     1466.44    118.57 o 
 -10   0  11       61.25       19.78     29.48 o 
  -9   0  11     1606.01     1587.60    194.65 o 
  -8   0  11     1222.38     1186.78     73.69 o 
  -7   0  11      297.52      399.74     57.46 o 
  -6   0  11      441.68      489.14     61.17 o 
  -5   0  11      742.55      817.47     51.86 o 
  -4   0  11      639.68      680.96     31.53 o 
  -3   0  11     2033.25     1893.31     50.16 o 
  -2   0  11     4066.47     4145.23    110.44 o 
  -1   0  11      260.14      290.30     36.55 o 
   0   0  11     2664.41     2584.16     79.94 o 
   1   0  11      771.11      775.45     58.44 o 
   2   0  11     4800.16     4625.78    173.58 o 
   3   0  11      758.08      671.49    125.22 o 
   4   0  11     3400.99     3338.93    216.77 o 
   5   0  11       21.03       10.99     23.42 o 
   6   0  11      737.19      750.33     65.24 o 
   7   0  11        2.40        5.33     35.91 o 
 -11   1  11     1060.69     1107.08     87.76 o 
 -10   1  11      220.05      177.32     41.88 o 
  -9   1  11     1041.59     1119.21     76.02 o 
  -8   1  11     1676.25     1642.46    114.58 o 
  -7   1  11     1970.47     1883.48     83.49 o 
  -6   1  11     3874.67     3993.38    113.63 o 
  -5   1  11     4783.96     4728.43    117.83 o 
  -4   1  11      509.99      573.98     38.13 o 
  -3   1  11     1320.98     1274.71     55.04 o 
  -2   1  11     3369.03     3589.60     84.13 o 
  -1   1  11     1741.28     1806.86     47.94 o 
   0   1  11     3188.42     3183.57     90.65 o 
   1   1  11      607.97      579.91     54.03 o 
   2   1  11      960.25      897.49     56.89 o 
   3   1  11     1755.29     1744.10     76.93 o 
   4   1  11     2561.72     2636.75    120.46 o 
   5   1  11        0.33       18.39     23.79 o 
   6   1  11     1374.81     1298.67    124.66 o 
   7   1  11        9.11        2.03     28.74 o 
 -11   2  11      887.18      921.96     81.12 o 
 -10   2  11      322.09      324.03     49.90 o 
  -9   2  11       22.48       41.53     29.35 o 
  -8   2  11     2697.91     2729.90    105.41 o 
  -7   2  11     2601.11     2511.39     96.72 o 
  -6   2  11     7492.16     7443.81    160.35 o 
  -5   2  11     1207.09     1284.18     62.82 o 
  -4   2  11     2170.19     2162.68     54.67 o 
  -3   2  11     1472.77     1449.00     44.93 o 
  -2   2  11     2753.32     2714.92     61.52 o 
  -1   2  11     1603.55     1620.68     45.47 o 
   0   2  11     7787.64     7433.58    146.43 o 
   1   2  11     1502.75     1516.92     73.49 o 
   2   2  11     1150.50     1236.01     75.52 o 
   3   2  11      278.82      290.66     46.89 o 
   4   2  11      449.63      567.05     56.34 o 
   5   2  11       55.08       37.88     26.03 o 
   6   2  11     2267.26     2296.29    112.20 o 
   7   2  11       36.41       -1.79     42.84 o 
 -11   3  11      513.41      422.53     61.43 o 
 -10   3  11       66.73        0.27     39.62 o 
  -9   3  11      115.02      156.25     37.71 o 
  -8   3  11      998.88      984.76    107.09 o 
  -7   3  11     1783.80     1809.14     86.65 o 
  -6   3  11     4565.41     4475.99    123.13 o 
  -5   3  11       11.60       12.53     17.24 o 
  -4   3  11     2124.77     2056.59     54.58 o 
  -3   3  11       33.27       37.30     13.68 o 
  -2   3  11     3415.92     3664.34     91.43 o 
  -1   3  11      126.29      193.16     29.94 o 
   0   3  11     8239.80     7816.58    153.51 o 
   1   3  11      754.03      674.99     53.54 o 
   2   3  11     4235.24     4049.12    115.63 o 
   3   3  11       55.26       33.51     31.08 o 
   4   3  11      470.37      550.91     90.64 o 
   5   3  11       54.70       32.97     26.47 o 
   6   3  11     1179.11     1223.50     82.79 o 
   7   3  11       24.40       12.89     29.74 o 
 -11   4  11      626.12      588.50     71.47 o 
 -10   4  11       87.73       76.31     35.64 o 
  -9   4  11      610.41      572.02     77.48 o 
  -8   4  11     1033.74     1129.72     73.58 o 
  -7   4  11     4640.15     4324.44    127.19 o 
  -6   4  11      909.31      863.65     59.08 o 
  -5   4  11        8.26      -22.52     15.01 o 
  -4   4  11      567.35      622.42     33.95 o 
  -3   4  11      339.91      321.68     26.55 o 
  -2   4  11     1455.07     1455.58     55.67 o 
  -1   4  11     2566.62     2587.95     84.27 o 
   0   4  11     2887.56     2696.93     88.56 o 
   1   4  11       36.49       54.77     23.07 o 
   2   4  11     2852.53     2800.79    109.75 o 
   3   4  11       39.60       51.53     24.49 o 
   4   4  11      952.30      887.59     65.85 o 
   5   4  11       35.84       52.09     30.73 o 
   6   4  11     1569.72     1803.65     97.33 o 
 -10   5  11      932.33     1017.54     80.86 o 
  -9   5  11     1631.99     1745.16     90.94 o 
  -8   5  11     2251.07     2280.04     98.64 o 
  -7   5  11     5545.18     5608.70    148.37 o 
  -6   5  11     2610.86     2305.44     90.12 o 
  -5   5  11      572.42      516.20     91.27 o 
  -4   5  11     2604.07     2817.42     68.03 o 
  -3   5  11      270.41      304.33     28.74 o 
  -2   5  11     2162.74     2195.95     77.29 o 
  -1   5  11     6648.06     6896.26    145.16 o 
   0   5  11     1266.00     1316.21     64.19 o 
   1   5  11       10.23      -10.71     17.89 o 
   2   5  11     1495.72     1520.23     81.47 o 
   3   5  11      134.41      116.09     51.16 o 
   4   5  11      314.99      287.20     52.63 o 
   5   5  11      279.53      197.92     53.68 o 
   6   5  11      684.38      654.05    100.16 o 
 -10   6  11      346.90      363.55     57.94 o 
  -9   6  11      697.03      688.52     66.94 o 
  -8   6  11      365.77      367.94     50.86 o 
  -7   6  11     2737.98     2745.20    104.62 o 
  -6   6  11     2821.46     2907.26    101.93 o 
  -5   6  11      832.22      896.63     59.86 o 
  -4   6  11     7193.30     7182.69    152.62 o 
  -3   6  11      860.92      833.19     40.79 o 
  -2   6  11     2167.52     2200.38     79.50 o 
  -1   6  11     6566.65     6488.03    228.87 o 
   0   6  11      407.09      399.66     60.54 o 
   1   6  11      323.32      332.81     42.76 o 
   2   6  11     1744.90     1757.06     81.11 o 
   3   6  11       19.15       -2.79     24.57 o 
   4   6  11      598.78      726.32     64.44 o 
   5   6  11      213.21      209.56     44.10 o 
   6   6  11      236.94      257.86     50.18 o 
 -10   7  11       97.00       73.11     36.80 o 
  -9   7  11      139.18      151.44     39.86 o 
  -8   7  11      382.38      393.67     60.05 o 
  -7   7  11      577.49      587.84     85.88 o 
  -6   7  11     1667.32     1655.30    112.06 o 
  -5   7  11     3191.51     3139.06    145.51 o 
  -4   7  11     3252.76     3425.48    169.03 o 
  -3   7  11     1160.05     1236.94     48.68 o 
  -2   7  11       94.97      113.02     46.82 o 
  -1   7  11      529.12      544.20     86.16 o 
   0   7  11     1103.65     1009.30     62.93 o 
   1   7  11        3.52       -2.77     20.02 o 
   2   7  11     4403.08     4355.73    130.83 o 
   3   7  11      709.41      792.83     83.29 o 
   4   7  11     1315.52     1319.02     82.41 o 
   5   7  11      688.54      739.50     70.19 o 
   6   7  11      227.36      155.68     45.03 o 
 -10   8  11      352.30      381.22     58.88 o 
  -9   8  11      867.03      925.79     92.46 o 
  -8   8  11      216.58      164.45     39.29 o 
  -7   8  11      912.33      879.95     66.86 o 
  -6   8  11      316.32      297.61     45.00 o 
  -5   8  11      567.27      669.86     55.16 o 
  -4   8  11     1791.05     1736.28     75.93 o 
  -3   8  11      321.03      367.08     41.04 o 
  -2   8  11      574.24      674.79     62.50 o 
  -1   8  11       10.32       35.43     32.48 o 
   0   8  11     1392.37     1365.41     70.45 o 
   1   8  11      245.78      181.98     36.41 o 
   2   8  11     5204.14     4922.71    140.61 o 
   3   8  11      120.78      133.82     34.58 o 
   4   8  11      508.35      528.97     92.46 o 
   5   8  11       21.29      -14.79     28.99 o 
  -9   9  11      221.05      310.99    113.39 o 
  -8   9  11      680.56      698.47     66.68 o 
  -7   9  11     1006.75     1159.20     77.11 o 
  -6   9  11      728.34      847.90     65.21 o 
  -5   9  11     1926.36     1790.97     81.79 o 
  -4   9  11     1834.44     1950.49    119.55 o 
  -3   9  11      657.39      716.31     54.76 o 
  -2   9  11     1691.94     1583.70     83.71 o 
  -1   9  11      342.94      338.37     44.17 o 
   0   9  11      398.31      427.51     48.80 o 
   1   9  11      314.12      400.31     50.23 o 
   2   9  11     1379.37     1446.63    186.81 o 
   3   9  11       29.87       27.43     28.26 o 
   4   9  11      406.14      365.74     54.45 o 
   5   9  11       20.18       23.74     34.51 o 
  -9  10  11        7.04       19.41     32.00 o 
  -8  10  11     1256.71     1388.58    181.21 o 
  -7  10  11      427.40      468.09     57.16 o 
  -6  10  11      374.67      465.42    112.13 o 
  -5  10  11     1138.95     1102.37     70.76 o 
  -4  10  11     1055.01      922.36     95.19 o 
  -3  10  11      244.70      287.48     68.17 o 
  -2  10  11     1617.40     1864.22     82.71 o 
  -1  10  11      401.25      299.86     66.70 o 
   0  10  11     1258.41     1262.62     74.82 o 
   1  10  11     1069.59     1072.60     91.76 o 
   2  10  11     1025.38      954.83    123.33 o 
   3  10  11       92.57       75.05     35.24 o 
   4  10  11      403.21      398.04     58.57 o 
  -8  11  11      507.51      559.56    106.95 o 
  -7  11  11      502.42      541.80     61.94 o 
  -6  11  11      106.03      145.79     38.55 o 
  -5  11  11      532.43      501.11     54.88 o 
  -4  11  11      981.17     1095.66    105.83 o 
  -3  11  11       12.79        7.86     23.94 o 
  -2  11  11     3107.05     3157.36    204.73 o 
  -1  11  11        8.15        9.28     24.05 o 
   0  11  11      802.99     1007.38    128.86 o 
   1  11  11      408.41      435.46     55.20 o 
   2  11  11      215.82      154.50     71.95 o 
   3  11  11      180.96       78.74     36.90 o 
  -8  12  11      672.35      747.51     73.79 o 
  -7  12  11      655.82      656.07     67.61 o 
  -6  12  11        9.08       32.85     47.80 o 
  -5  12  11       48.98       52.63     43.68 o 
  -4  12  11      190.15      183.52     55.15 o 
  -3  12  11      364.19      434.78     69.22 o 
  -2  12  11     1127.61     1190.18     73.59 o 
  -1  12  11      194.68      144.75     37.38 o 
   0  12  11      330.14      408.07    103.87 o 
   1  12  11       77.02       52.96     32.05 o 
   2  12  11      121.86      141.85     41.84 o 
   3  12  11      125.32       52.68     54.10 o 
  -7  13  11      859.87      914.85    178.83 o 
  -6  13  11       54.23       86.75     37.84 o 
  -5  13  11      202.16      195.42     60.05 o 
  -4  13  11      388.00      277.59     68.87 o 
  -3  13  11      882.43      888.47     67.50 o 
  -2  13  11     1094.86     1107.70    184.29 o 
  -1  13  11      357.60      302.89     47.06 o 
   0  13  11      122.26       71.47     33.95 o 
   1  13  11        0.72        6.27     28.49 o 
   2  13  11      171.95      157.68     45.52 o 
  -3  14  11      663.19      646.69     62.16 o 
  -2  14  11      648.19      629.78     62.19 o 
  -1  14  11      470.37      528.33     90.71 o 
   0  14  11      174.86      104.54     38.47 o 
   1  14  11        6.87      -39.86     27.60 o 
  -3  15  11      195.60      196.82     64.95 o 
  -2  15  11      208.16      168.54     65.23 o 
  -1  15  11      257.33      409.31     84.55 o 
  -3 -18  12      369.84      348.23     96.17 o 
  -2 -18  12      270.84      414.79     61.08 o 
  -1 -18  12     1105.35     1209.41     88.13 o 
   0 -18  12     1387.57     1499.83     97.39 o 
   1 -18  12      373.22      336.74     55.84 o 
  -4 -17  12      669.93      571.75     71.46 o 
  -3 -17  12       23.25        0.73     31.22 o 
  -2 -17  12      826.01      874.85     74.68 o 
  -1 -17  12      634.84      525.25     62.53 o 
   0 -17  12     1909.50     1996.66    101.73 o 
   1 -17  12     1296.19     1408.55     90.55 o 
   2 -17  12     1886.97     1726.82    123.33 o 
   3 -17  12       57.89       16.71     34.04 o 
  -5 -16  12      126.80      119.62     40.87 o 
  -4 -16  12      689.55      645.26     89.52 o 
  -3 -16  12       13.85       24.61     35.91 o 
  -2 -16  12      464.47      464.62     62.78 o 
  -1 -16  12      106.39       92.37     35.84 o 
   0 -16  12      666.88      697.35     68.10 o 
   1 -16  12      518.51      514.13     60.40 o 
   2 -16  12     2054.42     1899.37     98.14 o 
   3 -16  12       31.42       21.78     31.63 o 
   4 -16  12     1246.84     1529.39     98.53 o 
  -6 -15  12      203.19      113.11     62.99 o 
  -5 -15  12      792.71      811.93     70.02 o 
  -4 -15  12      805.59      799.92     68.10 o 
  -3 -15  12      670.17      757.80    170.22 o 
  -2 -15  12      361.85      341.89     50.67 o 
  -1 -15  12       84.95       80.26     32.46 o 
   0 -15  12       53.58       49.86     28.26 o 
   1 -15  12      543.78      557.04     60.13 o 
   2 -15  12     2126.51     2157.34    147.68 o 
   3 -15  12        1.31       14.40     27.96 o 
   4 -15  12     1433.86     1457.81    213.20 o 
  -7 -14  12      450.90      404.69     92.53 o 
  -6 -14  12      613.31      501.70     95.47 o 
  -5 -14  12     1027.39     1053.75    123.26 o 
  -4 -14  12     3138.81     3109.66    155.24 o 
  -3 -14  12     1196.35     1266.70     78.33 o 
  -2 -14  12      698.46      777.82     64.15 o 
  -1 -14  12      236.86      333.28     51.09 o 
   0 -14  12      917.46      921.69    104.22 o 
   1 -14  12      160.11      191.82     39.59 o 
   2 -14  12     3470.78     3473.27    234.47 o 
   3 -14  12      212.20      156.80     81.33 o 
   4 -14  12      749.27      694.06     67.54 o 
   5 -14  12       26.73       62.45     38.43 o 
  -8 -13  12       21.90       -2.38     45.21 o 
  -7 -13  12        6.20       63.27     51.23 o 
  -6 -13  12      962.16      998.79    115.91 o 
  -5 -13  12      509.61      507.31     54.07 o 
  -4 -13  12     2866.07     2887.08    109.75 o 
  -3 -13  12      300.10      248.95     41.54 o 
  -2 -13  12     1741.46     1872.82     86.15 o 
  -1 -13  12      401.40      367.56     47.81 o 
   0 -13  12      172.69      172.85     37.24 o 
   1 -13  12      741.97      725.24     60.97 o 
   2 -13  12     2930.67     2805.14    190.94 o 
   3 -13  12     1522.59     1452.98     84.90 o 
   4 -13  12     1547.02     1749.67     91.76 o 
   5 -13  12      391.07      407.35     80.91 o 
  -8 -12  12       53.04       32.76     52.35 o 
  -7 -12  12       14.45       12.88     42.28 o 
  -6 -12  12      408.66      298.73     70.13 o 
  -5 -12  12      881.35     1009.27     94.56 o 
  -4 -12  12     1118.70     1143.73     79.65 o 
  -3 -12  12      566.87      655.45     55.59 o 
  -2 -12  12      766.65      870.44    114.23 o 
  -1 -12  12      308.04      249.93     39.22 o 
   0 -12  12     1739.49     1538.44    215.09 o 
   1 -12  12       29.78       20.14     28.56 o 
   2 -12  12     4524.81     4431.33    131.99 o 
   3 -12  12       12.61       44.17     28.39 o 
   4 -12  12     2060.33     2349.84    208.23 o 
   5 -12  12        0.25       23.80     45.49 o 
   6 -12  12      771.65      742.20    102.05 o 
  -8 -11  12      417.19      254.91     74.75 o 
  -7 -11  12      107.32       34.58     44.93 o 
  -6 -11  12     1336.46     1253.56    117.45 o 
  -5 -11  12     3116.88     3274.86    158.25 o 
  -4 -11  12      307.46      258.78     66.70 o 
  -3 -11  12     1227.04     1114.67     73.28 o 
  -2 -11  12      970.57      978.90     61.81 o 
  -1 -11  12     1324.10     1332.87     68.79 o 
   0 -11  12     1535.10     1580.74    122.00 o 
   1 -11  12      164.56       99.00     29.47 o 
   2 -11  12     1482.27     1620.38     78.31 o 
   3 -11  12      452.01      460.30     75.10 o 
   4 -11  12     2226.73     2162.20    123.05 o 
   5 -11  12      749.30      859.92    100.23 o 
   6 -11  12      872.95      914.94    107.93 o 
  -9 -10  12      128.87      146.84     66.63 o 
  -8 -10  12     1593.88     1594.70    136.62 o 
  -7 -10  12      152.93       83.71     49.41 o 
  -6 -10  12     1387.75     1448.28    121.51 o 
  -5 -10  12     1763.80     1594.56    118.71 o 
  -4 -10  12     1958.09     1829.16     76.76 o 
  -3 -10  12     1055.84     1145.61     62.48 o 
  -2 -10  12      486.94      522.92     47.41 o 
  -1 -10  12      724.20      730.51     53.49 o 
   0 -10  12     5379.70     5520.45    135.63 o 
   1 -10  12      551.98      570.17     50.32 o 
   2 -10  12      669.84      709.21     90.01 o 
   3 -10  12     2001.70     2214.79     91.14 o 
   4 -10  12      548.89      706.64     88.61 o 
   5 -10  12        5.85        6.16     34.58 o 
   6 -10  12      896.87      998.51    108.91 o 
  -9  -9  12      711.61      529.70     96.31 o 
  -8  -9  12     1085.96      899.12    107.09 o 
  -7  -9  12      493.81      371.24     77.13 o 
  -6  -9  12      888.97      808.97     94.77 o 
  -5  -9  12     2972.08     3067.61    160.14 o 
  -4  -9  12     9253.52     9147.60    336.87 o 
  -3  -9  12       24.31       22.55     18.02 o 
  -2  -9  12     9233.17     8796.56    168.48 o 
  -1  -9  12      171.53      154.49     31.07 o 
   0  -9  12     5568.02     5531.82    132.58 o 
   1  -9  12     1931.64     1909.68     99.25 o 
   2  -9  12     2223.28     2347.84    152.09 o 
   3  -9  12     1773.98     1839.63     80.29 o 
   4  -9  12     1642.11     1582.10    113.95 o 
   5  -9  12      208.21      186.32     55.71 o 
   6  -9  12     1084.80     1193.51    116.05 o 
   7  -9  12        0.70       -1.12     40.04 o 
 -10  -8  12      383.36      440.57     62.89 o 
  -9  -8  12      909.15     1015.02     78.28 o 
  -8  -8  12      737.50      616.99     60.93 o 
  -7  -8  12      383.64      464.93     69.43 o 
  -6  -8  12      582.64      592.84     76.99 o 
  -5  -8  12       89.20       96.16     27.06 o 
  -4  -8  12     2527.44     2596.02     67.34 o 
  -3  -8  12      866.23      864.86     40.87 o 
  -2  -8  12     5267.85     5279.21    122.78 o 
  -1  -8  12     1451.87     1420.76     64.14 o 
   0  -8  12     3960.02     3917.62    106.50 o 
   1  -8  12       21.84       -3.09     17.09 o 
   2  -8  12      713.02      650.22     49.82 o 
   3  -8  12      589.56      496.94     70.97 o 
   4  -8  12     4507.43     4581.40    188.70 o 
   5  -8  12      193.40      167.14     52.35 o 
   6  -8  12     2060.15     2139.80    140.40 o 
   7  -8  12       96.48      157.90     57.81 o 
 -10  -7  12      672.83      696.59     73.30 o 
  -9  -7  12     1016.13      985.91    131.38 o 
  -8  -7  12      884.24      851.83     67.54 o 
  -7  -7  12     3756.32     3627.55    200.04 o 
  -6  -7  12      938.81      879.86     60.43 o 
  -5  -7  12     1020.97     1138.09     62.00 o 
  -4  -7  12      415.38      469.21     32.20 o 
  -3  -7  12     1401.58     1491.37     50.23 o 
  -2  -7  12      157.17      215.53     24.00 o 
  -1  -7  12     1802.81     1701.69     55.68 o 
   0  -7  12     2658.35     2679.16     66.36 o 
   1  -7  12        4.62       -8.61     16.38 o 
   2  -7  12     1735.90     1835.37     77.60 o 
   3  -7  12       45.08       -0.55     18.12 o 
   4  -7  12     2392.23     2581.17    140.54 o 
   5  -7  12       95.24       84.97     42.42 o 
   6  -7  12     1927.11     1963.84    130.75 o 
   7  -7  12       15.44      121.09     50.53 o 
 -10  -6  12      817.70      888.79     79.23 o 
  -9  -6  12     1266.02     1438.66     87.29 o 
  -8  -6  12      785.17      931.63     70.17 o 
  -7  -6  12     1349.26     1316.97     74.18 o 
  -6  -6  12     7098.10     7175.85    161.12 o 
  -5  -6  12        5.39        3.36     18.63 o 
  -4  -6  12     6997.91     7004.04    111.05 o 
  -3  -6  12     5968.42     5874.79    100.04 o 
  -2  -6  12     4452.60     4340.55     83.96 o 
  -1  -6  12     2449.92     2519.55    103.04 o 
   0  -6  12     3368.82     3344.65     77.51 o 
   1  -6  12      223.67      279.45     26.62 o 
   2  -6  12     2864.39     3004.82     92.69 o 
   3  -6  12        1.25       21.70     18.13 o 
   4  -6  12     1120.42     1060.42     69.01 o 
   5  -6  12       73.83       44.16     26.38 o 
   6  -6  12     1694.72     1851.89     90.64 o 
   7  -6  12       42.17       85.96     37.61 o 
 -10  -5  12       18.64       43.18     33.36 o 
  -9  -5  12      476.17      445.31     56.53 o 
  -8  -5  12       50.76       49.61     27.56 o 
  -7  -5  12      131.52      144.23     33.40 o 
  -6  -5  12     2830.36     2704.17    129.98 o 
  -5  -5  12        8.35       -2.11     24.36 o 
  -4  -5  12     3646.20     3691.98     76.78 o 
  -3  -5  12     3256.51     3351.71     73.09 o 
  -2  -5  12     4595.53     4626.12     86.10 o 
  -1  -5  12     3111.73     3092.81     69.89 o 
   0  -5  12     2685.28     2601.34     63.80 o 
   1  -5  12      108.11      122.04     21.02 o 
   2  -5  12     7817.92     7905.94    157.38 o 
   3  -5  12      270.38      321.75     44.31 o 
   4  -5  12     1371.85     1433.65     91.90 o 
   5  -5  12      421.08      457.64     51.37 o 
   6  -5  12     1127.93     1232.14     78.83 o 
   7  -5  12       52.91       29.50     37.17 o 
 -10  -4  12       59.07       94.65     42.21 o 
  -9  -4  12     2944.43     2660.92    110.83 o 
  -8  -4  12      172.01       98.44     37.59 o 
  -7  -4  12     1752.39     1749.82     81.13 o 
  -6  -4  12     1293.24     1350.01     68.42 o 
  -5  -4  12      837.17      797.66     99.32 o 
  -4  -4  12      264.33      295.91     30.15 o 
  -3  -4  12      949.65      994.63     40.24 o 
  -2  -4  12     3768.44     3774.63     88.15 o 
  -1  -4  12       59.09       66.74     16.27 o 
   0  -4  12     3500.29     3492.05     79.88 o 
   1  -4  12       71.94      133.45     20.08 o 
   2  -4  12     4238.82     4336.02    115.14 o 
   3  -4  12      257.62      307.97     39.65 o 
   4  -4  12     1186.49     1074.60     66.85 o 
   5  -4  12      292.81      284.13     43.74 o 
   6  -4  12     1570.77     1330.27     82.88 o 
   7  -4  12        0.58      -29.08     27.12 o 
 -10  -3  12      278.36      252.53     48.89 o 
  -9  -3  12     2631.23     2285.27    102.71 o 
  -8  -3  12      638.36      643.96     59.46 o 
  -7  -3  12     1993.75     1733.93     97.71 o 
  -6  -3  12     1469.41     1587.90     73.48 o 
  -5  -3  12     3808.93     3602.41    104.12 o 
  -4  -3  12      114.58      145.13     28.02 o 
  -3  -3  12     1924.11     1962.95     54.14 o 
  -2  -3  12     3157.35     3124.66     69.07 o 
  -1  -3  12      174.10      150.66     20.15 o 
   0  -3  12     2318.58     2364.06     59.24 o 
   1  -3  12      438.87      346.55     37.67 o 
   2  -3  12     2419.39     2525.85     87.10 o 
   3  -3  12      296.65      361.73     75.17 o 
   4  -3  12     1807.15     1791.33     82.68 o 
   5  -3  12       36.27       68.77     28.04 o 
   6  -3  12     1953.31     2070.21    164.62 o 
   7  -3  12        8.98       29.56     30.85 o 
 -11  -2  12      545.52      536.02     74.33 o 
 -10  -2  12      695.93      680.01     89.94 o 
  -9  -2  12      427.75      452.30     55.53 o 
  -8  -2  12     1427.39     1290.35     77.19 o 
  -7  -2  12      732.07      797.20    140.19 o 
  -6  -2  12     2215.11     2278.87     87.35 o 
  -5  -2  12     2346.57     2440.83     85.45 o 
  -4  -2  12     2597.19     2488.86     59.61 o 
  -3  -2  12     2372.39     2372.82     60.85 o 
  -2  -2  12     1919.28     1923.33     52.86 o 
  -1  -2  12      265.63      293.50     24.57 o 
   0  -2  12     2276.40     2231.27     55.66 o 
   1  -2  12     3761.28     3697.73    102.74 o 
   2  -2  12     1300.06     1275.61     63.39 o 
   3  -2  12       95.62       66.99     26.14 o 
   4  -2  12     1036.02      933.21     64.04 o 
   5  -2  12      182.24      157.34     37.41 o 
   6  -2  12      283.32      234.23     43.46 o 
   7  -2  12       89.55       73.01     35.13 o 
 -11  -1  12      547.65      704.76     75.51 o 
 -10  -1  12      453.67      461.25     60.65 o 
  -9  -1  12      123.56      109.02     37.60 o 
  -8  -1  12     1274.48     1228.84    163.08 o 
  -7  -1  12       10.80       17.34     36.54 o 
  -6  -1  12      439.23      418.54     58.86 o 
  -5  -1  12     2332.20     2535.50    161.54 o 
  -4  -1  12     3182.93     3196.68     68.46 o 
  -3  -1  12     2163.83     2369.97     58.74 o 
  -2  -1  12     3563.04     3595.97     97.03 o 
  -1  -1  12      684.76      741.90     34.49 o 
   0  -1  12     2668.97     2609.95     83.54 o 
   1  -1  12     3709.42     3641.46    102.69 o 
   2  -1  12     2676.70     2682.25    166.86 o 
   3  -1  12      859.14      906.25    158.25 o 
   4  -1  12     2058.64     2102.51    184.43 o 
   5  -1  12      106.51      120.48     34.03 o 
   6  -1  12     1084.49     1150.03     78.62 o 
   7  -1  12      303.68      355.71     56.46 o 
 -11   0  12      679.23      671.12    107.37 o 
 -10   0  12      380.50      440.66     58.98 o 
  -9   0  12      871.50     1056.03     98.41 o 
  -8   0  12     1324.77     1179.80     75.57 o 
  -7   0  12     1046.37     1155.37     77.69 o 
  -6   0  12      208.07      230.66     37.17 o 
  -5   0  12     1609.54     1623.96     70.26 o 
  -4   0  12     1436.04     1480.00     46.33 o 
  -3   0  12       54.57       47.62     14.25 o 
  -2   0  12     1140.60     1091.64     51.99 o 
  -1   0  12      516.65      562.29     30.47 o 
   0   0  12     2269.06     2069.75     75.12 o 
   1   0  12      601.03      569.43     46.46 o 
   2   0  12     8961.82     9056.83    179.43 o 
   3   0  12       25.01       12.11     20.08 o 
   4   0  12     2896.95     2817.60    104.73 o 
   5   0  12       61.73       60.59     28.77 o 
   6   0  12      584.66      604.76     73.35 o 
   7   0  12      364.58      375.63     58.16 o 
 -11   1  12      655.90      709.27     76.69 o 
 -10   1  12      884.96      836.11     90.85 o 
  -9   1  12      337.13      454.43     55.81 o 
  -8   1  12     1458.16     1344.27     84.55 o 
  -7   1  12     2177.00     2142.65    275.56 o 
  -6   1  12       81.86       77.01     27.99 o 
  -5   1  12     4980.81     4673.80    120.04 o 
  -4   1  12     3248.64     3383.90     71.11 o 
  -3   1  12       10.46        4.50     11.15 o 
  -2   1  12      780.76      758.08     34.93 o 
  -1   1  12       16.08       15.73     17.45 o 
   0   1  12      200.46      173.34     29.38 o 
   1   1  12      107.40      145.70     63.27 o 
   2   1  12      590.56      599.63     51.36 o 
   3   1  12       10.19       10.06     20.37 o 
   4   1  12     2376.08     2332.59     96.83 o 
   5   1  12       76.37       50.09     28.47 o 
   6   1  12      472.27      618.49     63.95 o 
   7   1  12       16.13       25.51     33.13 o 
 -11   2  12      812.76      685.58    175.82 o 
 -10   2  12      776.21      964.06     79.34 o 
  -9   2  12      664.38      648.23     63.90 o 
  -8   2  12     1817.55     1817.04     87.70 o 
  -7   2  12     1618.64     1692.11     81.36 o 
  -6   2  12     2300.87     2234.75    140.54 o 
  -5   2  12     2198.38     2272.71     83.94 o 
  -4   2  12     4510.30     4429.22    113.53 o 
  -3   2  12     3166.09     3324.26     83.10 o 
  -2   2  12     2479.13     2617.87     67.86 o 
  -1   2  12     4260.52     4296.89    109.65 o 
   0   2  12       21.04       -8.03     15.49 o 
   1   2  12     1396.07     1334.28     66.46 o 
   2   2  12      830.74      744.99     70.48 o 
   3   2  12      312.03      374.53     61.31 o 
   4   2  12     1969.09     1820.62     87.56 o 
   5   2  12        8.81      -21.21     21.79 o 
   6   2  12      533.26      586.09     65.96 o 
 -10   3  12      696.35      825.86    104.29 o 
  -9   3  12      124.06      176.25     39.56 o 
  -8   3  12      448.69      417.44     52.35 o 
  -7   3  12      721.41      670.80     57.32 o 
  -6   3  12     1970.03     1877.91     81.27 o 
  -5   3  12      227.33      232.30     36.52 o 
  -4   3  12     5809.94     5690.15    210.05 o 
  -3   3  12      673.82      705.19     43.61 o 
  -2   3  12     5110.23     4958.44    117.21 o 
  -1   3  12      635.49      527.94     78.53 o 
   0   3  12      529.81      610.22     48.07 o 
   1   3  12      590.21      563.25     49.67 o 
   2   3  12       62.00       43.43     63.27 o 
   3   3  12     1649.80     1590.60     79.63 o 
   4   3  12     1675.80     1682.97     86.76 o 
   5   3  12      274.20      202.72     63.27 o 
   6   3  12      611.12      723.08     69.73 o 
 -10   4  12      225.55      169.66     43.27 o 
  -9   4  12     1241.42     1256.84    107.44 o 
  -8   4  12      391.10      479.70     55.24 o 
  -7   4  12      326.35      312.05     72.30 o 
  -6   4  12      301.12      297.61     41.52 o 
  -5   4  12      443.02      470.21     45.88 o 
  -4   4  12      445.91      540.52     51.58 o 
  -3   4  12      501.10      482.83     84.70 o 
  -2   4  12     1264.41     1291.39     99.53 o 
  -1   4  12      461.42      511.47     44.34 o 
   0   4  12     1353.70     1461.75     68.77 o 
   1   4  12      203.60      236.00     56.62 o 
   2   4  12     2179.49     2027.39    136.20 o 
   3   4  12      544.02      481.66     52.30 o 
   4   4  12     1105.93     1172.83     76.92 o 
   5   4  12      152.76      158.34     40.12 o 
   6   4  12      958.35      896.26    156.22 o 
 -10   5  12      311.56      295.29     55.19 o 
  -9   5  12     1399.26     1478.27     89.21 o 
  -8   5  12      611.86      610.81     60.42 o 
  -7   5  12     1076.47     1059.19     70.21 o 
  -6   5  12      310.15      285.27     42.35 o 
  -5   5  12     2443.89     2607.29    130.12 o 
  -4   5  12        6.55      -24.77     16.51 o 
  -3   5  12      927.30      957.68     42.21 o 
  -2   5  12      511.63      556.86     45.94 o 
  -1   5  12       61.27       98.71     26.63 o 
   0   5  12     1560.01     1605.12     74.08 o 
   1   5  12      144.73      136.17     31.92 o 
   2   5  12     2258.82     2132.00     90.38 o 
   3   5  12      258.86      197.38     40.65 o 
   4   5  12      950.20      902.35     70.22 o 
   5   5  12      100.15       94.89     35.14 o 
   6   5  12     1018.03      989.91     81.55 o 
 -10   6  12      225.04      277.27     54.28 o 
  -9   6  12      939.40      881.20     74.79 o 
  -8   6  12     1868.41     1828.31    148.87 o 
  -7   6  12      895.93      749.26     87.14 o 
  -6   6  12      982.09     1012.16     76.08 o 
  -5   6  12      551.40      623.09     54.23 o 
  -4   6  12      382.71      396.59     43.33 o 
  -3   6  12     1054.07     1079.24     58.99 o 
  -2   6  12     1904.17     2166.98    146.42 o 
  -1   6  12      275.63      291.83     49.90 o 
   0   6  12     2976.15     2670.77    203.96 o 
   1   6  12      121.75       66.36     35.07 o 
   2   6  12      179.47      104.03     38.22 o 
   3   6  12      247.23      226.56     50.88 o 
   4   6  12      339.18      278.60     48.16 o 
   5   6  12        0.34       23.17     28.91 o 
 -10   7  12        3.14       -4.07     32.66 o 
  -9   7  12      302.91      429.49    139.70 o 
  -8   7  12      764.83      728.68     86.65 o 
  -7   7  12     1364.56     1311.01     90.15 o 
  -6   7  12     3371.74     3457.02    116.46 o 
  -5   7  12     1387.50     1290.71     71.31 o 
  -4   7  12      496.80      607.24     56.06 o 
  -3   7  12      596.66      652.79     50.87 o 
  -2   7  12      702.07      608.43     51.76 o 
  -1   7  12      131.99      159.34     34.56 o 
   0   7  12     5541.28     5620.42    282.28 o 
   1   7  12        1.64        5.90     40.25 o 
   2   7  12      435.00      541.12     57.02 o 
   3   7  12      479.66      500.68    113.95 o 
   4   7  12      356.21      349.73     53.48 o 
   5   7  12      252.78      164.61     43.09 o 
  -9   8  12      744.24      770.53    172.88 o 
  -8   8  12      688.04      790.29     69.24 o 
  -7   8  12     2225.82     2250.83    135.71 o 
  -6   8  12       76.94       99.61     34.44 o 
  -5   8  12      741.40      787.79     60.91 o 
  -4   8  12       23.05      -27.72     29.68 o 
  -3   8  12       10.93      -25.36     17.42 o 
  -2   8  12     1433.19     1392.21     71.46 o 
  -1   8  12       22.18       47.49     25.87 o 
   0   8  12     3699.97     3725.24    234.26 o 
   1   8  12      254.81      331.08     53.96 o 
   2   8  12     1460.20     1564.74     87.00 o 
   3   8  12      233.91      279.64     47.76 o 
   4   8  12      283.11      276.80     50.14 o 
  -9   9  12     1031.05     1084.49     84.57 o 
  -8   9  12      780.62      659.15     87.70 o 
  -7   9  12     1103.72     1218.51     80.22 o 
  -6   9  12     1030.55     1003.50     71.96 o 
  -5   9  12      397.75      433.89     50.81 o 
  -4   9  12       15.86      -11.20     30.52 o 
  -3   9  12     1244.48     1158.56     68.36 o 
  -2   9  12      812.64      798.71     69.43 o 
  -1   9  12      147.70      192.48     36.47 o 
   0   9  12      329.59      400.08     50.81 o 
   1   9  12       10.89        7.01     22.90 o 
   2   9  12      261.66      229.90     45.98 o 
   3   9  12       35.24       28.28     28.57 o 
   4   9  12      284.38      397.90     59.51 o 
  -8  10  12      931.63      883.86     77.01 o 
  -7  10  12      953.31     1128.06     80.03 o 
  -6  10  12      628.09      633.78    134.17 o 
  -5  10  12      845.59      985.93     69.44 o 
  -4  10  12      579.12      631.33     87.07 o 
  -3  10  12     1810.68     1707.85     87.63 o 
  -2  10  12      925.94     1005.61    110.10 o 
  -1  10  12     1382.50     1436.24    100.37 o 
   0  10  12      143.43      174.73     76.43 o 
   1  10  12      250.25      204.70     42.25 o 
   2  10  12      877.76      737.94     67.64 o 
   3  10  12        4.54       19.73     32.24 o 
  -8  11  12      501.54      528.32     66.14 o 
  -7  11  12      311.04      211.16     44.32 o 
  -6  11  12      311.81      350.16     52.62 o 
  -5  11  12      220.38      253.93     66.91 o 
  -4  11  12     1145.23     1067.38    108.35 o 
  -3  11  12      541.32      528.11     54.15 o 
  -2  11  12     2199.15     2385.51     99.20 o 
  -1  11  12      626.85      775.79     64.97 o 
   0  11  12      839.25      767.85     70.13 o 
   1  11  12      449.22      521.53    119.90 o 
   2  11  12     1203.48     1130.46     81.30 o 
   3  11  12       38.99       13.82     32.37 o 
  -7  12  12      455.27      507.08     64.39 o 
  -6  12  12       93.68       67.26     37.59 o 
  -5  12  12      141.85      197.80     62.99 o 
  -4  12  12      618.32      519.48     84.97 o 
  -3  12  12        7.46       21.98     27.38 o 
  -2  12  12      513.57      542.46     57.39 o 
  -1  12  12       67.32       56.23     35.77 o 
   0  12  12      497.83      553.03    115.49 o 
   1  12  12      128.24      133.17     39.00 o 
   2  12  12     1205.61     1272.46    124.31 o 
  -6  13  12       14.20      -38.92     45.63 o 
  -5  13  12      530.82      533.90     88.75 o 
  -4  13  12      411.15      455.09     83.85 o 
  -3  13  12      213.90      258.44     60.75 o 
  -2  13  12      126.13       97.43     34.17 o 
  -1  13  12       67.16       71.63     33.45 o 
   0  13  12       76.57       64.24     41.23 o 
   1  13  12       61.23       29.19     33.81 o 
  -4  14  12      558.68      640.43     95.61 o 
  -3  14  12      345.81      388.99     55.60 o 
  -2  14  12      211.94      210.76     46.92 o 
  -1  14  12      143.59      124.44     40.54 o 
  -2 -18  13      562.98      470.92     63.01 o 
  -1 -18  13      645.99      883.16     79.97 o 
   0 -18  13      297.23      401.41     60.95 o 
  -4 -17  13     1420.22     1457.04    115.14 o 
  -3 -17  13      825.68      709.08    163.36 o 
  -2 -17  13     1349.61     1241.05    124.80 o 
  -1 -17  13      764.95      752.69    111.29 o 
   0 -17  13      700.80      826.94    200.67 o 
   1 -17  13      197.74      235.73     50.00 o 
   2 -17  13      669.63      659.81     71.26 o 
  -5 -16  13       86.70      126.97     69.15 o 
  -4 -16  13      776.25      756.14     89.66 o 
  -3 -16  13      678.60      759.66     69.96 o 
  -2 -16  13      750.78      869.69     94.14 o 
  -1 -16  13      538.78      432.54     77.27 o 
   0 -16  13     1902.07     1970.40    127.25 o 
   1 -16  13        4.89       -6.65     28.50 o 
   2 -16  13     1484.55     1413.99     92.10 o 
   3 -16  13      328.71      291.33     54.49 o 
  -6 -15  13      970.37     1134.99    133.82 o 
  -5 -15  13      221.02      277.45     80.49 o 
  -4 -15  13      348.68      326.06     51.58 o 
  -3 -15  13      954.27      928.22     71.87 o 
  -2 -15  13        5.48      -10.60     25.32 o 
  -1 -15  13      292.45      246.36     44.68 o 
   0 -15  13      643.38      690.56     64.76 o 
   1 -15  13       19.88        0.86     27.12 o 
   2 -15  13     2023.42     2104.75    129.14 o 
   3 -15  13        1.68       17.27     29.83 o 
   4 -15  13     1264.20     1245.10     88.15 o 
  -7 -14  13      674.21      817.23    117.45 o 
  -6 -14  13     2304.80     2609.59    176.38 o 
  -5 -14  13     1145.34     1437.92    132.85 o 
  -4 -14  13      448.02      560.92     58.37 o 
  -3 -14  13     2597.49     2823.50    110.79 o 
  -2 -14  13       41.40       19.79     26.84 o 
  -1 -14  13      381.89      357.06     50.71 o 
   0 -14  13      681.60      714.07     73.42 o 
   1 -14  13        3.15      -26.65     22.42 o 
   2 -14  13     1213.10     1189.19     80.86 o 
   3 -14  13       84.12       89.33     38.03 o 
   4 -14  13      525.72      476.62     62.79 o 
  -7 -13  13      234.87      153.56     67.61 o 
  -6 -13  13     2550.15     2365.31    164.20 o 
  -5 -13  13      561.93      536.56     87.91 o 
  -4 -13  13     2042.09     2155.41    101.14 o 
  -3 -13  13     1429.32     1294.77     83.71 o 
  -2 -13  13      859.57      881.38     65.61 o 
  -1 -13  13      598.70      530.21     54.47 o 
   0 -13  13     3768.40     3834.01    124.95 o 
   1 -13  13      302.93      325.99     47.05 o 
   2 -13  13      483.75      410.25     53.02 o 
   3 -13  13      242.73      252.67     46.18 o 
   4 -13  13       75.02      114.51     55.43 o 
   5 -13  13      358.81      438.29     86.09 o 
  -8 -12  13       39.93       42.00     53.05 o 
  -7 -12  13      447.90      410.71     87.21 o 
  -6 -12  13     1234.01     1313.33    128.79 o 
  -5 -12  13      214.57      229.57     65.65 o 
  -4 -12  13      717.16      660.99     57.61 o 
  -3 -12  13      822.08      848.98     62.16 o 
  -2 -12  13      606.45      578.32     53.93 o 
  -1 -12  13      799.10      866.00     62.58 o 
   0 -12  13     2896.53     2732.20    102.81 o 
   1 -12  13     2293.34     2313.16    113.88 o 
   2 -12  13     3240.67     3195.15    113.29 o 
   3 -12  13      606.89      541.86     58.22 o 
   4 -12  13      634.05      318.88     73.77 o 
   5 -12  13     1077.05     1105.18    118.43 o 
  -8 -11  13      393.85      475.67     94.49 o 
  -7 -11  13     1558.25     1554.10    135.78 o 
  -6 -11  13      260.42      297.61     71.25 o 
  -5 -11  13      798.94      900.52    102.47 o 
  -4 -11  13     1571.02     1614.80     76.84 o 
  -3 -11  13      248.58      308.61     41.97 o 
  -2 -11  13     1541.21     1589.34     75.75 o 
  -1 -11  13      233.54      280.13     43.82 o 
   0 -11  13     2739.90     2770.70    123.82 o 
   1 -11  13      504.79      583.58    105.69 o 
   2 -11  13     1441.04     1325.16     88.26 o 
   3 -11  13      109.07       79.35     30.13 o 
   4 -11  13      768.66      696.98     91.55 o 
   5 -11  13      285.56      228.59     65.79 o 
   6 -11  13     1412.26     1231.86    123.75 o 
  -9 -10  13      704.10      684.80    108.49 o 
  -8 -10  13      758.78      758.01    105.97 o 
  -7 -10  13     1406.58     1603.38    137.60 o 
  -6 -10  13      252.83      326.44     71.81 o 
  -5 -10  13     1106.18     1184.97    110.45 o 
  -4 -10  13      646.57      675.34    122.63 o 
  -3 -10  13      305.65      268.41     38.29 o 
  -2 -10  13       53.32       62.00     25.68 o 
  -1 -10  13     1283.07     1293.12     68.78 o 
   0 -10  13      259.90      267.66     39.66 o 
   1 -10  13     1610.87     1563.98    118.64 o 
   2 -10  13     2310.86     2366.78     93.59 o 
   3 -10  13      247.64      314.96     65.93 o 
   4 -10  13      523.90      548.74     85.81 o 
   5 -10  13      138.84      114.09     52.77 o 
   6 -10  13      833.54     1033.50    116.61 o 
  -9  -9  13      544.39      655.69    105.97 o 
  -8  -9  13      284.88      326.44     76.57 o 
  -7  -9  13      438.38      329.52     74.33 o 
  -6  -9  13      372.48      350.10     73.63 o 
  -5  -9  13     2308.66     2444.12    144.88 o 
  -4  -9  13     2949.57     3038.91     97.10 o 
  -3  -9  13     1066.75      988.51     58.98 o 
  -2  -9  13      996.36     1062.91    130.40 o 
  -1  -9  13     1357.48     1356.91     91.13 o 
   0  -9  13     1008.39     1122.37    133.96 o 
   1  -9  13      826.62      830.33     57.73 o 
   2  -9  13     1579.89     1610.57     75.31 o 
   3  -9  13      557.75      591.29     82.45 o 
   4  -9  13      501.91      352.48     70.83 o 
   5  -9  13       72.51      118.85     52.49 o 
   6  -9  13      222.28      239.93     67.19 o 
  -9  -8  13     1015.53      900.86     74.93 o 
  -8  -8  13      304.84      322.41     50.08 o 
  -7  -8  13      238.88      177.89     38.99 o 
  -6  -8  13     1837.50     1946.56     85.03 o 
  -5  -8  13      378.68      450.47     70.20 o 
  -4  -8  13     9786.85     9805.66    295.86 o 
  -3  -8  13      555.71      600.08     47.03 o 
  -2  -8  13       42.80       32.91     22.26 o 
  -1  -8  13      458.29      389.68     40.66 o 
   0  -8  13     1581.28     1588.26     70.71 o 
   1  -8  13       32.62       37.29     24.57 o 
   2  -8  13     6173.34     6322.50    145.92 o 
   3  -8  13      745.70      593.81     79.23 o 
   4  -8  13     2906.09     2832.86    154.26 o 
   5  -8  13      206.91      160.00     54.31 o 
   6  -8  13      209.60      168.68     57.39 o 
 -10  -7  13      411.52      415.30     60.81 o 
  -9  -7  13     1241.74     1314.67    172.74 o 
  -8  -7  13      224.85      309.05     55.15 o 
  -7  -7  13      999.76      935.58     90.64 o 
  -6  -7  13      352.45      397.43     48.50 o 
  -5  -7  13    10422.80    10392.45    239.58 o 
  -4  -7  13      454.67      416.37     32.07 o 
  -3  -7  13     1739.36     1800.67     75.71 o 
  -2  -7  13       38.94       19.42     15.15 o 
  -1  -7  13     1499.90     1438.49     51.15 o 
   0  -7  13      880.13      854.32     41.68 o 
   1  -7  13      316.32      306.89     40.31 o 
   2  -7  13     4233.33     4356.87    174.28 o 
   3  -7  13     1209.92     1253.14    105.27 o 
   4  -7  13     3307.88     3688.86    174.70 o 
   5  -7  13       60.71       51.37     42.42 o 
   6  -7  13      422.28      499.88     85.25 o 
 -10  -6  13      393.27      394.11     84.41 o 
  -9  -6  13     2479.14     2466.78    110.16 o 
  -8  -6  13     1511.36     1455.50     84.36 o 
  -7  -6  13     1383.08     1391.07     78.49 o 
  -6  -6  13     1873.11     1742.14     80.00 o 
  -5  -6  13     3044.99     3018.05    134.10 o 
  -4  -6  13        8.45       10.34     14.20 o 
  -3  -6  13     6241.69     6293.39    107.81 o 
  -2  -6  13      388.38      402.54     40.67 o 
  -1  -6  13        8.07      -10.03     11.43 o 
   0  -6  13      839.21      848.13     41.07 o 
   1  -6  13      466.17      528.72     34.80 o 
   2  -6  13      812.04      843.12     55.34 o 
   3  -6  13     1434.91     1273.43    177.01 o 
   4  -6  13      489.13      475.45     50.62 o 
   5  -6  13      168.18      191.17     39.94 o 
   6  -6  13      806.43      944.99    104.36 o 
 -10  -5  13      331.28      389.99     60.77 o 
  -9  -5  13      422.11      398.07     55.63 o 
  -8  -5  13      969.46      872.71     68.12 o 
  -7  -5  13       49.45        3.61     22.96 o 
  -6  -5  13     8239.87     8148.34    185.83 o 
  -5  -5  13     4197.74     4170.02    298.80 o 
  -4  -5  13     1116.01     1181.59     53.36 o 
  -3  -5  13     4919.11     4766.38    176.84 o 
  -2  -5  13     2473.93     2398.91     88.62 o 
  -1  -5  13       26.17       19.08     13.72 o 
   0  -5  13     5996.32     5817.34    101.93 o 
   1  -5  13      722.81      838.94     53.25 o 
   2  -5  13      630.57      720.04     51.92 o 
   3  -5  13     1236.47     1241.69     68.64 o
[truncated: 101,402 more chars]
